# Supplementary material for: Development and validation of the potential biomarkers based on m6A-related lncRNAs for the predictions of overall survival in the lung adenocarcinoma and differential analysis with cuproptosis
Source: BMC Bioinformatics. 2022 Aug 8;23:327. doi: 10.1186/s12859-022-04869-7 (PMC9358839; doi:10.1186/s12859-022-04869-7)
Supplement: Supplementary file 2 — Additional file 2. The formula of risk score. [file 12859_2022_4869_MOESM2_ESM.xlsx]

## Sheet: Sheet1
LncRNA	Coef
AC087501.4	-0.078758
L3MBTL2-AS1	-0.341007
AL606489.1	0.221526
AC007613.1	-1.24251
AC090617.5	-0.00952715
AC073316.3	-1.14328
AC010999.2	-1.35811
AC005884.1	-0.809183
TSPOAP1-AS1	-0.4249
ADPGK-AS1	-1.0431
risk score=exp(sum(coef(n)*expression of lncRNA(n)))
