# Supplementary material for: Development and validation of the potential biomarkers based on m6A-related lncRNAs for the predictions of overall survival in the lung adenocarcinoma and differential analysis with cuproptosis
Source: BMC Bioinformatics. 2022 Aug 8;23:327. doi: 10.1186/s12859-022-04869-7 (PMC9358839; doi:10.1186/s12859-022-04869-7)
Supplement: Supplementary file 3 — Additional file 3. The data analysis. [file 12859_2022_4869_MOESM3_ESM.xlsx]

## Sheet: 1558m6A-related lncRNA
m6A	lncRNA	cor	pvalue	Regulation
RBM15	AP005436.3	0.652199	3.99e-66	postive
YTHDC2	AP005436.3	0.618235	1.01e-57	postive
RBM15	AC137630.2	0.505483	4.81e-36	postive
YTHDC2	AL391807.1	0.515143	1.35e-37	postive
RBM15	AC016747.2	0.556072	9.47e-45	postive
YTHDC2	AC016747.2	0.519955	2.19e-38	postive
METTL14	AL139095.4	0.518995	3.15e-38	postive
RBM15	AL139095.4	0.779889	1.55e-110	postive
YTHDC2	AL139095.4	0.668755	1.26e-70	postive
YTHDF3	AL139095.4	0.536867	2.86e-41	postive
FMR1	AL139095.4	0.566476	9.88e-47	postive
RBM15	AP001893.1	0.768935	1.27e-105	postive
YTHDC2	AP001893.1	0.67273	9.44e-72	postive
FMR1	AP001893.1	0.550061	1.23e-43	postive
RBM15	AC008870.3	0.505168	5.39e-36	postive
RBM15	AC135178.4	0.725949	1.06e-88	postive
YTHDC2	AC135178.4	0.630393	1.31e-60	postive
FMR1	AC135178.4	0.516288	8.79e-38	postive
FMR1	AC010207.1	0.507505	2.3e-36	postive
RBM15	AC138028.2	0.669284	8.93e-71	postive
METTL14	AL392048.1	0.528701	7.39e-40	postive
RBM15	AL392048.1	0.689685	9.43e-77	postive
YTHDC2	AL392048.1	0.704735	1.73e-81	postive
FMR1	AL392048.1	0.542152	3.31e-42	postive
METTL14	AP001363.1	0.523285	6.09e-39	postive
RBM15	AP001363.1	0.663424	3.81e-69	postive
YTHDC2	AP001363.1	0.643459	7.34e-64	postive
RBM15	AL137798.1	0.647682	6.04e-65	postive
YTHDC2	AL137798.1	0.723768	6.3e-88	postive
FMR1	AL137798.1	0.515711	1.09e-37	postive
RBM15	AC090912.1	0.508733	1.47e-36	postive
METTL14	CELF2-AS1	0.532447	1.68e-40	postive
RBM15	CELF2-AS1	0.701304	2.21e-80	postive
YTHDC2	CELF2-AS1	0.735285	4.31e-92	postive
FMR1	CELF2-AS1	0.536173	3.78e-41	postive
RBM15	AC244034.2	0.562643	5.41e-46	postive
YTHDC2	AC244034.2	0.608649	1.56e-55	postive
METTL14	AC108449.2	0.583674	3.64e-50	postive
RBM15	AC108449.2	0.766988	8.86e-105	postive
YTHDC1	AC108449.2	0.523986	4.65e-39	postive
YTHDC2	AC108449.2	0.739828	8.52e-94	postive
FMR1	AC108449.2	0.570919	1.34e-47	postive
RBM15	AL445309.1	0.773818	8.84e-108	postive
YTHDC2	AL445309.1	0.586908	7.79e-51	postive
FMR1	AL445309.1	0.532482	1.66e-40	postive
METTL14	AC022272.1	0.573596	3.96e-48	postive
RBM15	AC022272.1	0.741206	2.55e-94	postive
YTHDC2	AC022272.1	0.763083	4.14e-103	postive
FMR1	AC022272.1	0.553469	2.89e-44	postive
METTL14	PRKCA-AS1	0.505606	4.6e-36	postive
RBM15	PRKCA-AS1	0.773882	8.28e-108	postive
YTHDC2	PRKCA-AS1	0.630717	1.09e-60	postive
RBM15	AC048382.1	0.735022	5.39e-92	postive
YTHDC2	AC048382.1	0.667739	2.42e-70	postive
FMR1	AC048382.1	0.501823	1.81e-35	postive
RBM15	LINC01004	0.56841	4.15e-47	postive
YTHDC2	LINC01004	0.54306	2.28e-42	postive
YTHDC2	AC005479.2	0.625715	1.75e-59	postive
METTL14	AC087294.1	0.502933	1.21e-35	postive
RBM15	AC087294.1	0.691453	2.71e-77	postive
YTHDC2	AC087294.1	0.649678	1.83e-65	postive
FMR1	AC087294.1	0.595128	1.44e-52	postive
METTL14	AC022558.3	0.500459	2.95e-35	postive
RBM15	AC022558.3	0.712458	4.88e-84	postive
YTHDC2	AC022558.3	0.704058	2.87e-81	postive
FMR1	AC022558.3	0.522921	7.01e-39	postive
RBM15	AC079921.1	0.69939	8.99e-80	postive
YTHDC2	AC079921.1	0.712343	5.33e-84	postive
FMR1	AC079921.1	0.529911	4.59e-40	postive
METTL14	AC079793.1	0.521371	1.27e-38	postive
RBM15	AC079793.1	0.724019	5.14e-88	postive
YTHDC2	AC079793.1	0.709376	5.2e-83	postive
FMR1	AC079793.1	0.590196	1.6e-51	postive
RBM15	AL136221.1	0.723333	8.96e-88	postive
YTHDC2	AL136221.1	0.623762	5.09e-59	postive
FMR1	AL136221.1	0.600614	9.37e-54	postive
METTL3	ZFHX2-AS1	0.61822	1.02e-57	postive
YTHDC2	ZFHX2-AS1	0.528608	7.66e-40	postive
RBM15	AC018682.1	0.668688	1.31e-70	postive
YTHDC2	AC018682.1	0.629305	2.4e-60	postive
RBM15	AC012568.1	0.638922	1.03e-62	postive
YTHDC2	AC012568.1	0.62082	2.52e-58	postive
RBM15	AL022311.1	0.683784	5.67e-75	postive
YTHDC2	AL022311.1	0.592403	5.47e-52	postive
FMR1	AL022311.1	0.502592	1.37e-35	postive
RBM15	AC022211.2	0.639747	6.39e-63	postive
YTHDC2	AC022211.2	0.569118	3.02e-47	postive
FMR1	AC022211.2	0.532721	1.51e-40	postive
RBM15	AL731563.3	0.710158	2.86e-83	postive
YTHDC2	AL731563.3	0.610423	6.22e-56	postive
YTHDC1	AL031282.2	0.511924	4.5e-37	postive
RBM15	AC108472.1	0.688499	2.17e-76	postive
YTHDC2	AC108472.1	0.501444	2.07e-35	postive
RBM15	AC118755.1	0.514951	1.45e-37	postive
METTL14	AC008669.1	0.512195	4.07e-37	postive
YTHDC2	AC008669.1	0.675692	1.34e-72	postive
METTL14	AL137779.1	0.527168	1.35e-39	postive
RBM15	AL137779.1	0.720203	1.11e-86	postive
YTHDC2	AL137779.1	0.722334	2.01e-87	postive
FMR1	AL137779.1	0.574266	2.91e-48	postive
YTHDC2	AL049840.5	0.536637	3.13e-41	postive
RBM15	AL031717.1	0.570652	1.51e-47	postive
YTHDC2	AL031717.1	0.663633	3.33e-69	postive
RBM15	AL031600.2	0.705481	9.89e-82	postive
YTHDC2	AL031600.2	0.659617	4.16e-68	postive
RBM15	AC053527.2	0.596488	7.34e-53	postive
YTHDC2	AC053527.2	0.581292	1.12e-49	postive
METTL14	AC025917.1	0.579202	2.97e-49	postive
RBM15	AC025917.1	0.758352	3.95e-101	postive
YTHDC2	AC025917.1	0.777797	1.41e-109	postive
FMR1	AC025917.1	0.588844	3.07e-51	postive
RBM15	AC005162.2	0.51968	2.43e-38	postive
YTHDC2	AC005162.2	0.509796	9.9e-37	postive
FMR1	AC005162.2	0.536553	3.24e-41	postive
RBM15	AL035416.1	0.628968	2.89e-60	postive
YTHDC2	AL035416.1	0.623191	6.96e-59	postive
YTHDC2	AC007099.1	0.526029	2.1e-39	postive
METTL14	PRICKLE2-AS2	0.548904	2e-43	postive
RBM15	PRICKLE2-AS2	0.695912	1.12e-78	postive
YTHDC2	PRICKLE2-AS2	0.737177	8.49e-93	postive
FMR1	PRICKLE2-AS2	0.554523	1.84e-44	postive
RBM15	AC073073.2	0.597888	3.66e-53	postive
YTHDC2	AC073073.2	0.564959	1.94e-46	postive
FMR1	AC073073.2	0.50652	3.3e-36	postive
METTL14	AC096564.1	0.521662	1.14e-38	postive
RBM15	AC096564.1	0.737243	8.02e-93	postive
YTHDC2	AC096564.1	0.653498	1.81e-66	postive
METTL14	Z82243.1	0.521683	1.13e-38	postive
RBM15	Z82243.1	0.822064	1.81e-132	postive
YTHDC2	Z82243.1	0.703657	3.86e-81	postive
FMR1	Z82243.1	0.523544	5.51e-39	postive
METTL3	AC024361.1	0.517113	6.44e-38	postive
METTL14	CD44-AS1	0.509412	1.14e-36	postive
RBM15	CD44-AS1	0.677737	3.42e-73	postive
YTHDC2	CD44-AS1	0.710554	2.11e-83	postive
FMR1	CD44-AS1	0.544632	1.19e-42	postive
RBM15	AL133255.1	0.683121	8.93e-75	postive
YTHDC2	AL133255.1	0.629543	2.1e-60	postive
FMR1	AL133255.1	0.544804	1.11e-42	postive
METTL14	AC092436.3	0.543615	1.81e-42	postive
RBM15	AC092436.3	0.704129	2.72e-81	postive
YTHDC2	AC092436.3	0.699451	8.6e-80	postive
FMR1	AC092436.3	0.513588	2.42e-37	postive
RBM15	LINC01534	0.680531	5.21e-74	postive
YTHDC2	LINC01534	0.618831	7.34e-58	postive
RBM15	EML4-AS1	0.61642	2.66e-57	postive
YTHDC2	EML4-AS1	0.559854	1.84e-45	postive
RBM15	AL022067.1	0.660883	1.89e-68	postive
YTHDC2	AL022067.1	0.66309	4.7e-69	postive
FMR1	AL022067.1	0.545294	9.05e-43	postive
RBM15	AC037198.2	0.652643	3.05e-66	postive
YTHDC2	AC037198.2	0.649852	1.65e-65	postive
RBM15	AC103746.1	0.560674	1.28e-45	postive
METTL14	AC122129.1	0.563688	3.41e-46	postive
RBM15	AC122129.1	0.652724	2.9e-66	postive
YTHDC1	AC122129.1	0.524406	3.95e-39	postive
YTHDC2	AC122129.1	0.714601	9.25e-85	postive
FMR1	AC122129.1	0.501555	1.99e-35	postive
METTL14	AL359220.1	0.562456	5.87e-46	postive
RBM15	AL359220.1	0.68113	3.47e-74	postive
YTHDC2	AL359220.1	0.726307	7.93e-89	postive
FMR1	AL359220.1	0.553067	3.43e-44	postive
RBM15	SNHG14	0.55626	8.73e-45	postive
YTHDC2	SNHG14	0.650323	1.24e-65	postive
RBM15	AP001021.3	0.710591	2.05e-83	postive
YTHDC2	AP001021.3	0.592827	4.45e-52	postive
FMR1	AP001021.3	0.516441	8.3e-38	postive
METTL14	AC096586.2	0.547607	3.45e-43	postive
RBM15	AC096586.2	0.766604	1.3e-104	postive
YTHDC1	AC096586.2	0.507078	2.69e-36	postive
YTHDC2	AC096586.2	0.752978	6.19e-99	postive
FMR1	AC096586.2	0.603593	2.08e-54	postive
METTL14	AL080317.2	0.511032	6.27e-37	postive
RBM15	AL080317.2	0.744738	1.12e-95	postive
YTHDC2	AL080317.2	0.709945	3.37e-83	postive
FMR1	AL080317.2	0.578922	3.39e-49	postive
METTL3	AL096870.2	0.666024	7.28e-70	postive
RBM15	AC099313.1	0.598947	2.16e-53	postive
YTHDC2	AC099313.1	0.577796	5.72e-49	postive
FMR1	AC099313.1	0.543507	1.9e-42	postive
METTL14	TCF4-AS2	0.51387	2.18e-37	postive
RBM15	TCF4-AS2	0.712512	4.68e-84	postive
YTHDC2	TCF4-AS2	0.668175	1.83e-70	postive
FMR1	TCF4-AS2	0.580462	1.65e-49	postive
METTL14	BACH1-IT2	0.512066	4.27e-37	postive
RBM15	BACH1-IT2	0.745589	5.23e-96	postive
YTHDC2	BACH1-IT2	0.696935	5.36e-79	postive
FMR1	BACH1-IT2	0.547874	3.08e-43	postive
RBM15	AP005136.3	0.693735	5.35e-78	postive
YTHDC2	AP005136.3	0.608633	1.57e-55	postive
FMR1	AP005136.3	0.572359	6.96e-48	postive
RBM15	EGOT	0.55715	5.94e-45	postive
YTHDC2	EGOT	0.564676	2.2e-46	postive
RBM15	AL139300.2	0.693242	7.61e-78	postive
YTHDC2	AL139300.2	0.55268	4.05e-44	postive
METTL14	AC012254.3	0.542094	3.39e-42	postive
RBM15	AC012254.3	0.789566	4.05e-115	postive
YTHDC2	AC012254.3	0.716613	1.91e-85	postive
FMR1	AC012254.3	0.544228	1.41e-42	postive
METTL14	AC002553.2	0.546425	5.65e-43	postive
RBM15	AC002553.2	0.720477	8.93e-87	postive
YTHDC2	AC002553.2	0.731283	1.28e-90	postive
FMR1	AC002553.2	0.617898	1.21e-57	postive
METTL14	AC008731.1	0.567057	7.62e-47	postive
RBM15	AC008731.1	0.76946	7.47e-106	postive
YTHDC2	AC008731.1	0.766239	1.86e-104	postive
FMR1	AC008731.1	0.586133	1.13e-50	postive
RBM15	AC022400.6	0.667118	3.61e-70	postive
YTHDC1	AC022400.6	0.554694	1.71e-44	postive
YTHDC2	AC022400.6	0.69615	9.46e-79	postive
FMR1	AC022400.6	0.525499	2.58e-39	postive
YTHDC2	AC104532.2	0.560589	1.33e-45	postive
RBM15	AL161909.2	0.694153	3.97e-78	postive
YTHDC2	AL161909.2	0.671147	2.66e-71	postive
RBM15	AC087501.4	0.556903	6.61e-45	postive
YTHDC2	AC087501.4	0.558905	2.78e-45	postive
FMR1	AC087501.4	0.504548	6.76e-36	postive
METTL14	AC022001.3	0.513372	2.63e-37	postive
RBM15	AC022001.3	0.751988	1.55e-98	postive
YTHDC2	AC022001.3	0.696242	8.85e-79	postive
FMR1	AC022001.3	0.543415	1.97e-42	postive
METTL14	AC099811.1	0.51694	6.87e-38	postive
RBM15	AC099811.1	0.729798	4.42e-90	postive
YTHDC2	AC099811.1	0.698318	1.97e-79	postive
YTHDF3	AC099811.1	0.513277	2.72e-37	postive
FMR1	AC099811.1	0.592883	4.33e-52	postive
RBM15	AC129510.2	0.7021	1.23e-80	postive
YTHDC2	AC129510.2	0.665281	1.17e-69	postive
FMR1	AC129510.2	0.612618	1.98e-56	postive
METTL14	ERCC8-AS1	0.503941	8.42e-36	postive
RBM15	ERCC8-AS1	0.675383	1.64e-72	postive
YTHDC2	ERCC8-AS1	0.69114	3.38e-77	postive
FMR1	ERCC8-AS1	0.550511	1.02e-43	postive
METTL14	AL450998.3	0.533146	1.27e-40	postive
RBM15	AL450998.3	0.743682	2.86e-95	postive
YTHDC2	AL450998.3	0.762555	6.92e-103	postive
FMR1	AL450998.3	0.595446	1.23e-52	postive
RBM15	AC026368.1	0.521998	1e-38	postive
RBM15	AC133961.1	0.701787	1.54e-80	postive
YTHDC2	AC133961.1	0.655706	4.69e-67	postive
FMR1	AC133961.1	0.572253	7.31e-48	postive
RBM15	AL391684.1	0.574735	2.35e-48	postive
YTHDC2	AL391684.1	0.632412	4.21e-61	postive
METTL14	AC092171.1	0.542197	3.25e-42	postive
RBM15	AC092171.1	0.806257	1.28e-123	postive
YTHDC2	AC092171.1	0.720057	1.25e-86	postive
FMR1	AC092171.1	0.579352	2.77e-49	postive
RBM15	AC009495.2	0.638243	1.52e-62	postive
YTHDC2	AC009495.2	0.607089	3.49e-55	postive
RBM15	AC090589.2	0.734437	8.87e-92	postive
YTHDC2	AC090589.2	0.686816	7e-76	postive
FMR1	AC090589.2	0.547561	3.51e-43	postive
METTL14	AL021578.1	0.529619	5.15e-40	postive
RBM15	AL021578.1	0.657603	1.46e-67	postive
YTHDC2	AL021578.1	0.704432	2.17e-81	postive
METTL14	LINC00641	0.523634	5.32e-39	postive
RBM15	LINC00641	0.657411	1.64e-67	postive
YTHDC1	LINC00641	0.529141	6.22e-40	postive
YTHDC2	LINC00641	0.700718	3.4e-80	postive
FMR1	LINC00641	0.611528	3.5e-56	postive
RBM15	AL138831.2	0.60431	1.45e-54	postive
YTHDC2	AL138831.2	0.528854	6.96e-40	postive
YTHDC2	AC009120.2	0.664734	1.66e-69	postive
METTL14	TTN-AS1	0.546774	4.89e-43	postive
RBM15	TTN-AS1	0.783698	2.6e-112	postive
YTHDC2	TTN-AS1	0.728967	8.82e-90	postive
FMR1	TTN-AS1	0.538264	1.62e-41	postive
RBM15	SMAD9-IT1	0.505335	5.08e-36	postive
RBM15	AL162724.1	0.761552	1.83e-102	postive
YTHDC2	AL162724.1	0.680784	4.38e-74	postive
FMR1	AL162724.1	0.503458	1e-35	postive
RBM15	AC004494.1	0.62529	2.21e-59	postive
YTHDC2	AC004494.1	0.64762	6.26e-65	postive
FMR1	AC004494.1	0.511448	5.37e-37	postive
RBM15	C3orf35	0.682352	1.51e-74	postive
YTHDC2	C3orf35	0.671102	2.74e-71	postive
RBM15	AF178030.1	0.655303	6.01e-67	postive
YTHDC2	AF178030.1	0.62933	2.37e-60	postive
FMR1	AF178030.1	0.585836	1.3e-50	postive
METTL14	STARD13-AS	0.545532	8.19e-43	postive
RBM15	STARD13-AS	0.748912	2.6e-97	postive
YTHDC2	STARD13-AS	0.705509	9.68e-82	postive
FMR1	STARD13-AS	0.581714	9.17e-50	postive
METTL14	MANEA-DT	0.570698	1.48e-47	postive
RBM15	MANEA-DT	0.726577	6.35e-89	postive
YTHDC2	MANEA-DT	0.765097	5.75e-104	postive
FMR1	MANEA-DT	0.591285	9.43e-52	postive
RBM15	RDH10-AS1	0.700944	2.88e-80	postive
YTHDC2	RDH10-AS1	0.649431	2.12e-65	postive
FMR1	RDH10-AS1	0.604735	1.16e-54	postive
RBM15	AC010680.5	0.664545	1.87e-69	postive
YTHDC2	AC010680.5	0.66709	3.68e-70	postive
RBM15	AC025171.3	0.617001	1.95e-57	postive
YTHDC2	AC025171.3	0.623166	7.05e-59	postive
RBM15	AC009226.1	0.524153	4.35e-39	postive
RBM15	AC021739.3	0.620424	3.12e-58	postive
YTHDC2	AC021739.3	0.546433	5.63e-43	postive
YTHDC2	AL136369.1	0.518898	3.27e-38	postive
RBM15	AC004908.2	0.657522	1.53e-67	postive
YTHDC2	AC004908.2	0.70862	9.24e-83	postive
FMR1	AC004908.2	0.542413	2.98e-42	postive
RBM15	AGAP1-IT1	0.702288	1.07e-80	postive
YTHDC2	AGAP1-IT1	0.542968	2.37e-42	postive
METTL14	AC093567.1	0.505768	4.34e-36	postive
RBM15	AC093567.1	0.737245	8e-93	postive
YTHDC2	AC093567.1	0.681366	2.95e-74	postive
FMR1	AC093567.1	0.504436	7.04e-36	postive
YTHDC2	AC008543.4	0.505003	5.73e-36	postive
METTL14	AC074138.1	0.544064	1.51e-42	postive
RBM15	AC074138.1	0.753806	2.86e-99	postive
YTHDC2	AC074138.1	0.713573	2.06e-84	postive
FMR1	AC074138.1	0.607226	3.25e-55	postive
RBM15	AC113139.1	0.516188	9.13e-38	postive
YTHDC2	AC113139.1	0.565662	1.42e-46	postive
FMR1	AC113139.1	0.52763	1.12e-39	postive
RBM15	AL034550.1	0.575171	1.92e-48	postive
YTHDC2	AL034550.1	0.53944	1.01e-41	postive
METTL14	AC024075.1	0.593415	3.33e-52	postive
RBM15	AC024075.1	0.570714	1.47e-47	postive
YTHDC1	AC024075.1	0.582688	5.8e-50	postive
YTHDC2	AC024075.1	0.712098	6.44e-84	postive
FMR1	AC024075.1	0.500913	2.51e-35	postive
METTL14	AL162171.2	0.53963	9.31e-42	postive
RBM15	AL162171.2	0.687992	3.08e-76	postive
YTHDC2	AL162171.2	0.704363	2.28e-81	postive
FMR1	AL162171.2	0.565761	1.36e-46	postive
RBM15	MAP3K20-AS1	0.58425	2.77e-50	postive
YTHDC2	MAP3K20-AS1	0.505155	5.42e-36	postive
RBM15	AP000786.1	0.635055	9.42e-62	postive
YTHDC2	AP000786.1	0.586536	9.31e-51	postive
FMR1	AP000786.1	0.515026	1.41e-37	postive
METTL14	AC110769.2	0.540685	6.05e-42	postive
RBM15	AC110769.2	0.777489	1.95e-109	postive
YTHDC2	AC110769.2	0.694215	3.8e-78	postive
FMR1	AC110769.2	0.585279	1.7e-50	postive
RBM15	AP001160.4	0.691378	2.86e-77	postive
YTHDC2	AP001160.4	0.707927	1.56e-82	postive
FMR1	AP001160.4	0.548184	2.71e-43	postive
METTL14	AC018946.1	0.523576	5.44e-39	postive
RBM15	AC018946.1	0.708587	9.47e-83	postive
YTHDC2	AC018946.1	0.670352	4.47e-71	postive
FMR1	AC018946.1	0.554686	1.72e-44	postive
RBM15	AC010300.1	0.701445	1.99e-80	postive
YTHDC2	AC010300.1	0.636736	3.61e-62	postive
FMR1	AC010300.1	0.571936	8.44e-48	postive
METTL3	UBE2Q1-AS1	0.525883	2.23e-39	postive
RBM15	UBE2Q1-AS1	0.533793	9.82e-41	postive
YTHDC2	UBE2Q1-AS1	0.524619	3.64e-39	postive
RBM15	AC133550.3	0.574835	2.24e-48	postive
YTHDC2	AC133550.3	0.641227	2.71e-63	postive
RBM15	AC078846.1	0.764869	7.2e-104	postive
YTHDC2	AC078846.1	0.594238	2.23e-52	postive
FMR1	AC078846.1	0.59417	2.3e-52	postive
RBM15	ST7-AS2	0.720286	1.04e-86	postive
YTHDC2	ST7-AS2	0.623799	4.99e-59	postive
FMR1	ST7-AS2	0.566118	1.16e-46	postive
METTL14	LATS2-AS1	0.521627	1.15e-38	postive
RBM15	LATS2-AS1	0.757732	7.13e-101	postive
YTHDC2	LATS2-AS1	0.675546	1.47e-72	postive
FMR1	LATS2-AS1	0.509812	9.85e-37	postive
RBM15	AP003086.1	0.694681	2.72e-78	postive
YTHDC2	AP003086.1	0.722608	1.61e-87	postive
FMR1	AP003086.1	0.560961	1.13e-45	postive
METTL3	AL121852.1	0.512139	4.16e-37	postive
RBM15	AL121852.1	0.510575	7.43e-37	postive
YTHDC2	AL121852.1	0.563992	2.98e-46	postive
METTL14	NCOA7-AS1	0.520731	1.63e-38	postive
RBM15	NCOA7-AS1	0.728232	1.62e-89	postive
YTHDC2	NCOA7-AS1	0.708506	1.01e-82	postive
FMR1	NCOA7-AS1	0.544087	1.49e-42	postive
RBM15	AC020978.3	0.529509	5.38e-40	postive
YTHDC2	AC020978.3	0.623071	7.43e-59	postive
RBM15	AC005776.2	0.575983	1.32e-48	postive
YTHDC2	AC005776.2	0.538053	1.77e-41	postive
METTL14	AL050343.3	0.523556	5.49e-39	postive
RBM15	AL050343.3	0.807776	1.97e-124	postive
YTHDC2	AL050343.3	0.704049	2.88e-81	postive
FMR1	AL050343.3	0.569719	2.3e-47	postive
RBM15	AC010618.3	0.58968	2.05e-51	postive
YTHDC2	AC010618.3	0.654473	9.99e-67	postive
METTL14	MCM3AP-AS1	0.541881	3.7e-42	postive
RBM15	MCM3AP-AS1	0.81178	1.3e-126	postive
YTHDC1	MCM3AP-AS1	0.544098	1.49e-42	postive
YTHDC2	MCM3AP-AS1	0.686147	1.11e-75	postive
FMR1	MCM3AP-AS1	0.605708	7.08e-55	postive
YTHDC2	AC093726.2	0.609482	1.01e-55	postive
YTHDC2	LINC01091	0.550302	1.11e-43	postive
RBM15	AC020634.2	0.644724	3.49e-64	postive
YTHDC2	AC020634.2	0.590044	1.72e-51	postive
YTHDC2	AC093726.1	0.57844	4.24e-49	postive
METTL14	MBNL1-AS1	0.511339	5.6e-37	postive
RBM15	MBNL1-AS1	0.528065	9.49e-40	postive
YTHDC2	MBNL1-AS1	0.596706	6.59e-53	postive
RBM15	AC020891.1	0.57566	1.54e-48	postive
YTHDC2	AC020891.1	0.524944	3.2e-39	postive
RBM15	AC012409.3	0.556563	7.66e-45	postive
YTHDC2	AC012409.3	0.604578	1.26e-54	postive
METTL14	LINC00852	0.524638	3.61e-39	postive
RBM15	LINC00852	0.680386	5.74e-74	postive
YTHDC2	LINC00852	0.751086	3.55e-98	postive
FMR1	LINC00852	0.550023	1.25e-43	postive
RBM15	ADAMTSL4-AS2	0.513268	2.73e-37	postive
YTHDC2	ADAMTSL4-AS2	0.614893	5.97e-57	postive
METTL14	AC025031.4	0.504117	7.9e-36	postive
RBM15	AC025031.4	0.7975	4.65e-119	postive
YTHDC2	AC025031.4	0.648211	4.4e-65	postive
YTHDF3	AC025031.4	0.553885	2.42e-44	postive
FMR1	AC025031.4	0.6009	8.12e-54	postive
RBM15	AC009090.3	0.609768	8.75e-56	postive
YTHDC2	AC009090.3	0.629591	2.05e-60	postive
METTL14	AC007906.1	0.549514	1.55e-43	postive
RBM15	AC007906.1	0.789439	4.67e-115	postive
YTHDC2	AC007906.1	0.719198	2.48e-86	postive
YTHDF3	AC007906.1	0.513359	2.64e-37	postive
FMR1	AC007906.1	0.590212	1.59e-51	postive
RBM15	AL110115.1	0.798977	8.22e-120	postive
YTHDC2	AL110115.1	0.683202	8.45e-75	postive
FMR1	AL110115.1	0.515269	1.29e-37	postive
METTL14	MRTFA-AS1	0.517104	6.46e-38	postive
RBM15	MRTFA-AS1	0.759593	1.21e-101	postive
YTHDC2	MRTFA-AS1	0.688724	1.85e-76	postive
FMR1	MRTFA-AS1	0.556938	6.51e-45	postive
RBM15	AC106801.1	0.688777	1.78e-76	postive
YTHDC2	AC106801.1	0.664645	1.75e-69	postive
FMR1	AC106801.1	0.55827	3.66e-45	postive
RBM15	AC008121.3	0.583674	3.64e-50	postive
YTHDC2	AC008121.3	0.654874	7.81e-67	postive
RBM15	AC073046.1	0.714272	1.2e-84	postive
YTHDC2	AC073046.1	0.501283	2.19e-35	postive
RBM15	LINC01290	0.550919	8.55e-44	postive
YTHDC2	LINC01290	0.574828	2.25e-48	postive
RBM15	AC007285.1	0.70129	2.23e-80	postive
YTHDC2	AC007285.1	0.633089	2.87e-61	postive
FMR1	AC007285.1	0.564507	2.37e-46	postive
RBM15	AL354993.1	0.570399	1.69e-47	postive
YTHDC2	AL354993.1	0.516272	8.84e-38	postive
RBM15	AC106028.2	0.654933	7.54e-67	postive
YTHDC2	AC106028.2	0.642237	1.5e-63	postive
RBM15	AC105036.3	0.741725	1.62e-94	postive
YTHDC2	AC105036.3	0.559269	2.37e-45	postive
YTHDF3	AC105036.3	0.50773	2.12e-36	postive
FMR1	AC105036.3	0.522847	7.21e-39	postive
METTL14	AC087286.4	0.51092	6.54e-37	postive
RBM15	AC087286.4	0.739221	1.45e-93	postive
YTHDC2	AC087286.4	0.671169	2.62e-71	postive
RBM15	AC009962.1	0.536328	3.55e-41	postive
RBM15	AC112722.1	0.547908	3.04e-43	postive
YTHDC2	AC112722.1	0.646143	1.51e-64	postive
RBM15	AL731566.2	0.721146	5.22e-87	postive
YTHDC2	AL731566.2	0.659045	5.95e-68	postive
FMR1	AL731566.2	0.513957	2.11e-37	postive
RBM15	TRMT2B-AS1	0.609547	9.81e-56	postive
YTHDC2	TRMT2B-AS1	0.519644	2.46e-38	postive
RBM15	SAMD12-AS1	0.601026	7.62e-54	postive
YTHDF3	SAMD12-AS1	0.602801	3.11e-54	postive
METTL14	AC244093.5	0.53483	6.48e-41	postive
RBM15	AC244093.5	0.762246	9.34e-103	postive
YTHDC2	AC244093.5	0.736255	1.88e-92	postive
FMR1	AC244093.5	0.57551	1.64e-48	postive
RBM15	AL355073.2	0.621563	1.68e-58	postive
YTHDC2	AL355073.2	0.548203	2.69e-43	postive
METTL14	AL353593.2	0.543806	1.68e-42	postive
RBM15	AL353593.2	0.67195	1.57e-71	postive
YTHDC2	AL353593.2	0.68143	2.83e-74	postive
FMR1	AL353593.2	0.543118	2.23e-42	postive
METTL14	AC018462.1	0.561024	1.1e-45	postive
RBM15	AC018462.1	0.785971	2.18e-113	postive
YTHDC2	AC018462.1	0.735181	4.7e-92	postive
YTHDF3	AC018462.1	0.523186	6.33e-39	postive
FMR1	AC018462.1	0.617691	1.35e-57	postive
METTL14	AC026356.2	0.504349	7.26e-36	postive
RBM15	AC026356.2	0.735418	3.84e-92	postive
YTHDC2	AC026356.2	0.666701	4.72e-70	postive
FMR1	AC026356.2	0.540364	6.9e-42	postive
RBM15	AP006545.1	0.531383	2.56e-40	postive
METTL14	AC006059.1	0.547107	4.25e-43	postive
RBM15	AC006059.1	0.796855	9.88e-119	postive
YTHDC2	AC006059.1	0.748425	4.04e-97	postive
FMR1	AC006059.1	0.572721	5.9e-48	postive
METTL14	AC019080.5	0.534326	7.93e-41	postive
RBM15	AC019080.5	0.737406	6.97e-93	postive
YTHDC2	AC019080.5	0.66584	8.19e-70	postive
YTHDF3	AC019080.5	0.503694	9.21e-36	postive
FMR1	AC019080.5	0.587698	5.34e-51	postive
METTL14	AC007622.2	0.554688	1.72e-44	postive
RBM15	AC007622.2	0.782591	8.6e-112	postive
YTHDC2	AC007622.2	0.736794	1.18e-92	postive
YTHDF3	AC007622.2	0.509727	1.02e-36	postive
FMR1	AC007622.2	0.601994	4.68e-54	postive
METTL14	AC090236.2	0.518312	4.09e-38	postive
RBM15	AC090236.2	0.689244	1.29e-76	postive
YTHDC2	AC090236.2	0.711009	1.49e-83	postive
FMR1	AC090236.2	0.540047	7.85e-42	postive
RBM15	AL133297.1	0.630721	1.09e-60	postive
YTHDC2	AL133297.1	0.664838	1.55e-69	postive
RBM15	AC079336.2	0.67861	1.9e-73	postive
YTHDC2	AC079336.2	0.628008	4.93e-60	postive
METTL14	AL590006.1	0.50308	1.15e-35	postive
RBM15	AL590006.1	0.740054	6.99e-94	postive
YTHDC2	AL590006.1	0.653487	1.82e-66	postive
FMR1	AL590006.1	0.507359	2.43e-36	postive
METTL14	Z98885.3	0.518168	4.32e-38	postive
RBM15	Z98885.3	0.803909	2.26e-122	postive
YTHDC2	Z98885.3	0.685778	1.44e-75	postive
FMR1	Z98885.3	0.573464	4.21e-48	postive
METTL14	AC097376.3	0.599169	1.93e-53	postive
RBM15	AC097376.3	0.7657	3.17e-104	postive
YTHDC1	AC097376.3	0.532762	1.48e-40	postive
YTHDC2	AC097376.3	0.715214	5.73e-85	postive
FMR1	AC097376.3	0.627547	6.37e-60	postive
METTL14	AL080317.1	0.540929	5.47e-42	postive
RBM15	AL080317.1	0.769862	4.98e-106	postive
YTHDC2	AL080317.1	0.726447	7.07e-89	postive
FMR1	AL080317.1	0.582926	5.18e-50	postive
METTL14	AL157392.2	0.510451	7.78e-37	postive
RBM15	AL157392.2	0.743479	3.43e-95	postive
YTHDC2	AL157392.2	0.711413	1.09e-83	postive
FMR1	AL157392.2	0.532049	1.97e-40	postive
RBM15	AC109809.1	0.55584	1.05e-44	postive
YTHDC2	AC109809.1	0.556287	8.63e-45	postive
METTL14	AC090186.1	0.519354	2.75e-38	postive
RBM15	AC090186.1	0.73731	7.57e-93	postive
YTHDC2	AC090186.1	0.624973	2.63e-59	postive
YTHDF3	AC090186.1	0.512722	3.35e-37	postive
FMR1	AC090186.1	0.571253	1.15e-47	postive
RBM15	AC091887.1	0.708538	9.83e-83	postive
YTHDC2	AC091887.1	0.70558	9.18e-82	postive
RBM15	LIX1L-AS1	0.570711	1.47e-47	postive
YTHDC2	LIX1L-AS1	0.592084	6.39e-52	postive
RBM15	AC092301.1	0.695556	1.45e-78	postive
YTHDC2	AC092301.1	0.722831	1.34e-87	postive
FMR1	AC092301.1	0.526435	1.79e-39	postive
RBM15	AC008434.1	0.658038	1.11e-67	postive
YTHDC1	AC008434.1	0.505513	4.76e-36	postive
YTHDC2	AC008434.1	0.721798	3.09e-87	postive
FMR1	AC008434.1	0.586659	8.78e-51	postive
METTL14	APOA1-AS	0.553347	3.05e-44	postive
RBM15	APOA1-AS	0.786867	8.13e-114	postive
YTHDC2	APOA1-AS	0.745527	5.52e-96	postive
FMR1	APOA1-AS	0.557768	4.55e-45	postive
METTL14	AC013403.2	0.532042	1.97e-40	postive
RBM15	AC013403.2	0.591707	7.68e-52	postive
YTHDC2	AC013403.2	0.647743	5.82e-65	postive
FMR1	AC013403.2	0.546995	4.45e-43	postive
METTL14	AL360270.2	0.504941	5.86e-36	postive
RBM15	AL360270.2	0.757273	1.1e-100	postive
YTHDC2	AL360270.2	0.642105	1.62e-63	postive
FMR1	AL360270.2	0.533625	1.05e-40	postive
RBM15	AC012213.3	0.654722	8.58e-67	postive
YTHDC2	AC012213.3	0.646467	1.24e-64	postive
YTHDF3	AC012213.3	0.504719	6.35e-36	postive
FMR1	AC012213.3	0.604724	1.17e-54	postive
RBM15	GABPB1-AS1	0.553039	3.47e-44	postive
YTHDC2	GABPB1-AS1	0.587835	5e-51	postive
METTL14	AC011510.1	0.51544	1.21e-37	postive
RBM15	AC011510.1	0.687256	5.15e-76	postive
YTHDC2	AC011510.1	0.682545	1.32e-74	postive
METTL3	RBFADN	0.500018	3.45e-35	postive
RBM15	AC080013.1	0.706158	5.94e-82	postive
YTHDC2	AC080013.1	0.671229	2.52e-71	postive
FMR1	AC080013.1	0.512937	3.09e-37	postive
METTL14	AC004461.3	0.561377	9.43e-46	postive
RBM15	AC004461.3	0.770567	2.44e-106	postive
YTHDC2	AC004461.3	0.728549	1.25e-89	postive
FMR1	AC004461.3	0.597929	3.59e-53	postive
METTL14	PITRM1-AS1	0.51648	8.18e-38	postive
RBM15	PITRM1-AS1	0.758106	5e-101	postive
YTHDC2	PITRM1-AS1	0.74234	9.39e-95	postive
FMR1	PITRM1-AS1	0.544025	1.53e-42	postive
RBM15	AC007001.1	0.576548	1.02e-48	postive
YTHDC2	AC007001.1	0.640688	3.7e-63	postive
FMR1	AC007001.1	0.525545	2.54e-39	postive
METTL14	IRF1-AS1	0.539546	9.63e-42	postive
RBM15	IRF1-AS1	0.641825	1.91e-63	postive
YTHDC2	IRF1-AS1	0.769078	1.1e-105	postive
FMR1	IRF1-AS1	0.570901	1.35e-47	postive
RBM15	AC009054.2	0.668494	1.49e-70	postive
YTHDC2	AC009054.2	0.596531	7.19e-53	postive
FMR1	AC009054.2	0.500578	2.82e-35	postive
METTL14	AC010422.4	0.529558	5.27e-40	postive
RBM15	AC010422.4	0.770566	2.44e-106	postive
YTHDC2	AC010422.4	0.720221	1.1e-86	postive
FMR1	AC010422.4	0.605204	9.17e-55	postive
RBM15	AL390195.2	0.793144	7.12e-117	postive
YTHDC2	AL390195.2	0.663886	2.84e-69	postive
FMR1	AL390195.2	0.529679	5.03e-40	postive
RBM15	AC027277.2	0.71152	1.01e-83	postive
YTHDC2	AC027277.2	0.639224	8.64e-63	postive
METTL14	AC068025.2	0.533319	1.19e-40	postive
RBM15	AC068025.2	0.81008	1.11e-125	postive
YTHDC2	AC068025.2	0.712519	4.66e-84	postive
FMR1	AC068025.2	0.545639	7.84e-43	postive
RBM15	RMST	0.543038	2.3e-42	postive
RBM15	AC008870.4	0.730512	2.43e-90	postive
YTHDC2	AC008870.4	0.626938	8.91e-60	postive
FMR1	AC008870.4	0.529985	4.46e-40	postive
RBM15	AL109761.1	0.550791	9.03e-44	postive
YTHDC2	AL109761.1	0.521889	1.04e-38	postive
METTL3	AC004253.1	0.504082	8e-36	postive
RBM15	AC004253.1	0.635586	6.97e-62	postive
YTHDC2	AC004253.1	0.656029	3.85e-67	postive
FMR1	AC004253.1	0.517901	4.78e-38	postive
RBM15	AL512652.1	0.68903	1.49e-76	postive
YTHDC2	AL512652.1	0.623478	5.95e-59	postive
RBM15	AC004988.1	0.557737	4.61e-45	postive
YTHDC2	AC004988.1	0.535503	4.95e-41	postive
METTL14	AP4B1-AS1	0.5165	8.11e-38	postive
RBM15	AP4B1-AS1	0.670757	3.43e-71	postive
YTHDC2	AP4B1-AS1	0.778678	5.58e-110	postive
FMR1	AP4B1-AS1	0.574156	3.06e-48	postive
METTL3	STAG3L5P-PVRIG2P-PILRB	0.510526	7.56e-37	postive
RBM15	AC004637.1	0.747976	6.08e-97	postive
YTHDC2	AC004637.1	0.661473	1.3e-68	postive
FMR1	AC004637.1	0.51937	2.73e-38	postive
RBM15	AC025171.4	0.550777	9.08e-44	postive
YTHDC2	AC025171.4	0.634064	1.65e-61	postive
RBM15	AC025178.2	0.555326	1.3e-44	postive
METTL14	AC011465.1	0.530585	3.52e-40	postive
RBM15	AC011465.1	0.820219	2.17e-131	postive
YTHDC2	AC011465.1	0.716348	2.36e-85	postive
FMR1	AC011465.1	0.574332	2.83e-48	postive
RBM15	AC005899.2	0.512528	3.6e-37	postive
YTHDC2	AC005899.2	0.582239	7.16e-50	postive
METTL14	ZBTB20-AS4	0.549601	1.49e-43	postive
RBM15	ZBTB20-AS4	0.758009	5.48e-101	postive
YTHDC2	ZBTB20-AS4	0.698855	1.33e-79	postive
FMR1	ZBTB20-AS4	0.527573	1.15e-39	postive
METTL14	AC023590.1	0.530413	3.76e-40	postive
RBM15	AC023590.1	0.774138	6.36e-108	postive
YTHDC2	AC023590.1	0.692213	1.58e-77	postive
YTHDF3	AC023590.1	0.532627	1.56e-40	postive
FMR1	AC023590.1	0.622263	1.15e-58	postive
RBM15	AC016590.1	0.562758	5.14e-46	postive
FMR1	AC016590.1	0.509526	1.09e-36	postive
METTL14	AC010285.1	0.530381	3.81e-40	postive
RBM15	AC010285.1	0.736451	1.59e-92	postive
YTHDC2	AC010285.1	0.728941	9.01e-90	postive
FMR1	AC010285.1	0.578676	3.8e-49	postive
FMR1	AC068792.1	0.504404	7.12e-36	postive
RBM15	NFYC-AS1	0.677765	3.35e-73	postive
YTHDC2	NFYC-AS1	0.612367	2.26e-56	postive
FMR1	NFYC-AS1	0.531262	2.69e-40	postive
METTL3	AC232271.1	0.50171	1.88e-35	postive
YTHDC2	AC232271.1	0.539668	9.16e-42	postive
RBM15	AC145146.1	0.595063	1.48e-52	postive
YTHDC2	AC145146.1	0.600587	9.5e-54	postive
METTL14	ZKSCAN7-AS1	0.585869	1.28e-50	postive
RBM15	ZKSCAN7-AS1	0.705623	8.89e-82	postive
YTHDC2	ZKSCAN7-AS1	0.711371	1.13e-83	postive
FMR1	ZKSCAN7-AS1	0.52453	3.76e-39	postive
METTL14	AL158163.2	0.566243	1.1e-46	postive
RBM15	AL158163.2	0.720845	6.65e-87	postive
YTHDC2	AL158163.2	0.752837	7.05e-99	postive
FMR1	AL158163.2	0.619722	4.55e-58	postive
METTL14	AC007688.3	0.535934	4.16e-41	postive
RBM15	AC007688.3	0.757008	1.42e-100	postive
YTHDC2	AC007688.3	0.731245	1.32e-90	postive
FMR1	AC007688.3	0.523066	6.63e-39	postive
RBM15	AC005383.1	0.520518	1.76e-38	postive
METTL14	AL109614.1	0.540998	5.32e-42	postive
RBM15	AL109614.1	0.778337	7.99e-110	postive
YTHDC2	AL109614.1	0.720463	9.03e-87	postive
FMR1	AL109614.1	0.590267	1.55e-51	postive
RBM15	GHRLOS	0.624093	4.25e-59	postive
YTHDC2	GHRLOS	0.710205	2.76e-83	postive
METTL14	EHD4-AS1	0.562207	6.55e-46	postive
RBM15	EHD4-AS1	0.775291	1.93e-108	postive
YTHDC2	EHD4-AS1	0.737617	5.81e-93	postive
FMR1	EHD4-AS1	0.561942	7.36e-46	postive
RBM15	AC011676.2	0.787609	3.58e-114	postive
YTHDC2	AC011676.2	0.624853	2.81e-59	postive
FMR1	AC011676.2	0.504749	6.28e-36	postive
METTL14	PPP3CB-AS1	0.531878	2.11e-40	postive
RBM15	PPP3CB-AS1	0.58436	2.63e-50	postive
YTHDC2	PPP3CB-AS1	0.677874	3.12e-73	postive
RBM15	AC019186.1	0.672882	8.54e-72	postive
YTHDC2	AC019186.1	0.653725	1.58e-66	postive
FMR1	AC019186.1	0.506757	3.02e-36	postive
METTL14	DIAPH1-AS1	0.522469	8.34e-39	postive
RBM15	DIAPH1-AS1	0.733124	2.7e-91	postive
YTHDC2	DIAPH1-AS1	0.710646	1.97e-83	postive
FMR1	DIAPH1-AS1	0.583103	4.76e-50	postive
METTL14	AC087071.2	0.566291	1.07e-46	postive
RBM15	AC087071.2	0.7182	5.47e-86	postive
YTHDC2	AC087071.2	0.718636	3.87e-86	postive
FMR1	AC087071.2	0.574201	3e-48	postive
RBM15	AC010149.1	0.690408	5.67e-77	postive
YTHDC2	AC010149.1	0.649238	2.38e-65	postive
RBM15	AL359878.1	0.62956	2.08e-60	postive
FMR1	AL359878.1	0.502694	1.32e-35	postive
RBM15	AC016745.1	0.59497	1.55e-52	postive
METTL14	AC012157.2	0.533425	1.14e-40	postive
RBM15	AC012157.2	0.783921	2.04e-112	postive
YTHDC2	AC012157.2	0.68459	3.26e-75	postive
YTHDF3	AC012157.2	0.512955	3.07e-37	postive
FMR1	AC012157.2	0.616516	2.53e-57	postive
METTL14	LCMT1-AS2	0.55978	1.9e-45	postive
RBM15	LCMT1-AS2	0.816906	1.74e-129	postive
YTHDC2	LCMT1-AS2	0.74308	4.88e-95	postive
FMR1	LCMT1-AS2	0.573209	4.73e-48	postive
RBM15	AC010973.1	0.523384	5.86e-39	postive
YTHDC2	AC010973.1	0.58899	2.87e-51	postive
RBM15	MIS18A-AS1	0.626604	1.07e-59	postive
YTHDC2	MIS18A-AS1	0.59919	1.91e-53	postive
FMR1	MIS18A-AS1	0.51454	1.7e-37	postive
RBM15	HCFC1-AS1	0.623694	5.29e-59	postive
YTHDC2	HCFC1-AS1	0.567967	5.07e-47	postive
METTL3	CAPN10-DT	0.535851	4.3e-41	postive
RBM15	AC010609.1	0.672455	1.13e-71	postive
YTHDC2	AC010609.1	0.700755	3.31e-80	postive
FMR1	AC010609.1	0.516822	7.19e-38	postive
RBM15	AC069234.5	0.513701	2.32e-37	postive
RBM15	AC008735.4	0.523066	6.63e-39	postive
YTHDC2	AC008735.4	0.656153	3.56e-67	postive
RBM15	AC245060.5	0.526813	1.55e-39	postive
YTHDC2	AC245060.5	0.638533	1.29e-62	postive
RBM15	LINC01293	0.536092	3.9e-41	postive
METTL3	KIF1C-AS1	0.504311	7.36e-36	postive
RBM15	LNCSRLR	0.533105	1.29e-40	postive
RBM15	AC023510.2	0.555077	1.45e-44	postive
YTHDC2	AC023510.2	0.702834	7.12e-81	postive
METTL14	AC012557.2	0.549253	1.73e-43	postive
RBM15	AC012557.2	0.676134	9.96e-73	postive
YTHDC2	AC012557.2	0.711373	1.13e-83	postive
FMR1	AC012557.2	0.615243	4.96e-57	postive
RBM15	AC104118.1	0.626801	9.61e-60	postive
YTHDC2	AC104118.1	0.718483	4.37e-86	postive
RBM15	AC003991.1	0.560429	1.43e-45	postive
YTHDC2	AC003991.1	0.572537	6.42e-48	postive
FMR1	AC003991.1	0.577023	8.18e-49	postive
RBM15	AC024940.6	0.575307	1.81e-48	postive
YTHDC2	AC024940.6	0.508721	1.47e-36	postive
YTHDF3	AC024940.6	0.514497	1.72e-37	postive
FMR1	AC024940.6	0.547032	4.39e-43	postive
RBM15	AC120193.1	0.636228	4.83e-62	postive
YTHDC2	AC120193.1	0.632952	3.1e-61	postive
FMR1	AC120193.1	0.540517	6.48e-42	postive
METTL14	AC026356.1	0.500475	2.93e-35	postive
RBM15	AC026356.1	0.620286	3.36e-58	postive
YTHDC2	AC026356.1	0.581771	8.93e-50	postive
FMR1	AC026356.1	0.563923	3.07e-46	postive
METTL14	AL359922.2	0.528387	8.36e-40	postive
RBM15	AL359922.2	0.771771	7.19e-107	postive
YTHDC2	AL359922.2	0.718009	6.36e-86	postive
FMR1	AL359922.2	0.513607	2.41e-37	postive
RBM15	AL591721.1	0.762831	5.29e-103	postive
YTHDC2	AL591721.1	0.690572	5.05e-77	postive
YTHDF3	AL591721.1	0.502809	1.27e-35	postive
FMR1	AL591721.1	0.567247	7e-47	postive
RBM15	PRR7-AS1	0.727362	3.33e-89	postive
YTHDC2	PRR7-AS1	0.651008	8.21e-66	postive
FMR1	PRR7-AS1	0.531681	2.28e-40	postive
RBM15	AL135787.1	0.630033	1.6e-60	postive
RBM15	AC090502.2	0.652724	2.9e-66	postive
YTHDC2	AC090502.2	0.568208	4.55e-47	postive
FMR1	AC090502.2	0.559198	2.44e-45	postive
RBM15	AL121845.4	0.725092	2.14e-88	postive
YTHDC2	AL121845.4	0.67824	2.44e-73	postive
FMR1	AL121845.4	0.572297	7.16e-48	postive
RBM15	AL031667.3	0.536173	3.78e-41	postive
RBM15	AF230666.2	0.742604	7.44e-95	postive
YTHDC2	AF230666.2	0.70035	4.45e-80	postive
FMR1	AF230666.2	0.566654	9.12e-47	postive
RBM15	AC006001.2	0.582553	6.18e-50	postive
RBM15	AL355297.3	0.527605	1.14e-39	postive
YTHDC2	AL355297.3	0.540499	6.53e-42	postive
RBM15	LINC01535	0.528106	9.33e-40	postive
RBM15	FMR1-IT1	0.628278	4.24e-60	postive
YTHDC2	FMR1-IT1	0.694047	4.28e-78	postive
FMR1	FMR1-IT1	0.741788	1.53e-94	postive
METTL14	AL355336.2	0.535367	5.23e-41	postive
RBM15	AL355336.2	0.806465	9.95e-124	postive
YTHDC2	AL355336.2	0.728033	1.91e-89	postive
FMR1	AL355336.2	0.549724	1.42e-43	postive
METTL14	AC093495.1	0.506917	2.85e-36	postive
RBM15	AC093495.1	0.558704	3.03e-45	postive
YTHDC2	AC093495.1	0.686894	6.62e-76	postive
METTL14	AC021078.1	0.547062	4.33e-43	postive
RBM15	AC021078.1	0.735648	3.16e-92	postive
YTHDC1	AC021078.1	0.500729	2.68e-35	postive
YTHDC2	AC021078.1	0.826261	5.75e-135	postive
FMR1	AC021078.1	0.574844	2.23e-48	postive
RBM15	AC092535.4	0.66206	9.01e-69	postive
YTHDC2	AC092535.4	0.520248	1.95e-38	postive
FMR1	AC092535.4	0.505253	5.23e-36	postive
YTHDC2	AC016957.2	0.531659	2.3e-40	postive
RBM15	AC025165.1	0.546834	4.76e-43	postive
RBM15	AC025580.2	0.577884	5.49e-49	postive
YTHDC2	AC025580.2	0.5596	2.05e-45	postive
YTHDC2	AC139795.2	0.601786	5.2e-54	postive
RBM15	DENND6A-AS1	0.67668	6.92e-73	postive
YTHDC2	DENND6A-AS1	0.635488	7.37e-62	postive
FMR1	DENND6A-AS1	0.520165	2.02e-38	postive
RBM15	CRTC3-AS1	0.668962	1.1e-70	postive
YTHDC2	CRTC3-AS1	0.521641	1.15e-38	postive
RBM15	AC009690.2	0.656933	2.2e-67	postive
YTHDC2	AC009690.2	0.641078	2.95e-63	postive
RBM15	AC074032.1	0.70247	9.32e-81	postive
YTHDC2	AC074032.1	0.653164	2.22e-66	postive
FMR1	AC074032.1	0.577139	7.75e-49	postive
RBM15	PHC2-AS1	0.709657	4.19e-83	postive
YTHDC2	PHC2-AS1	0.672786	9.1e-72	postive
FMR1	PHC2-AS1	0.579187	2.99e-49	postive
RBM15	AC093484.4	0.633832	1.89e-61	postive
METTL14	OIP5-AS1	0.547072	4.31e-43	postive
RBM15	OIP5-AS1	0.606882	3.88e-55	postive
YTHDC2	OIP5-AS1	0.593274	3.57e-52	postive
METTL14	AL031670.1	0.506751	3.03e-36	postive
RBM15	AL031670.1	0.611203	4.14e-56	postive
YTHDC2	AL031670.1	0.702771	7.46e-81	postive
FMR1	AL031670.1	0.583983	3.14e-50	postive
RBM15	LINC00894	0.636424	4.32e-62	postive
YTHDC2	LINC00894	0.731818	8.14e-91	postive
FMR1	LINC00894	0.624564	3.29e-59	postive
RBM15	AC010148.1	0.544569	1.22e-42	postive
FMR1	AC010148.1	0.504914	5.92e-36	postive
METTL14	AC018766.1	0.509265	1.2e-36	postive
RBM15	AC018766.1	0.678191	2.52e-73	postive
YTHDC1	AC018766.1	0.504759	6.26e-36	postive
YTHDC2	AC018766.1	0.728163	1.72e-89	postive
FMR1	AC018766.1	0.586538	9.3e-51	postive
METTL14	LINC01473	0.514041	2.04e-37	postive
RBM15	LINC01473	0.788491	1.35e-114	postive
YTHDC2	LINC01473	0.685825	1.39e-75	postive
FMR1	LINC01473	0.525717	2.37e-39	postive
RBM15	NAV2-AS2	0.548501	2.37e-43	postive
YTHDC2	NAV2-AS2	0.604533	1.29e-54	postive
METTL14	ANKRD44-IT1	0.537848	1.92e-41	postive
RBM15	ANKRD44-IT1	0.708728	8.51e-83	postive
YTHDC2	ANKRD44-IT1	0.70531	1.12e-81	postive
FMR1	ANKRD44-IT1	0.566832	8.43e-47	postive
METTL3	AC073842.2	0.55188	5.69e-44	postive
RBM15	AC084117.1	0.542951	2.39e-42	postive
YTHDC2	AC084117.1	0.535687	4.6e-41	postive
METTL3	AC090589.3	0.52957	5.25e-40	postive
YTHDC2	AC090589.3	0.569214	2.89e-47	postive
METTL14	AC109587.1	0.584028	3.07e-50	postive
RBM15	AC109587.1	0.707483	2.19e-82	postive
YTHDC2	AC109587.1	0.710816	1.73e-83	postive
FMR1	AC109587.1	0.61441	7.71e-57	postive
RBM15	AC067750.1	0.608764	1.47e-55	postive
YTHDC2	AC067750.1	0.613286	1.39e-56	postive
RBM15	ZKSCAN2-DT	0.631366	7.58e-61	postive
YTHDC2	ZKSCAN2-DT	0.64885	3e-65	postive
FMR1	ZKSCAN2-DT	0.544435	1.29e-42	postive
METTL14	AP003486.1	0.551299	7.28e-44	postive
RBM15	AP003486.1	0.561427	9.22e-46	postive
YTHDC1	AP003486.1	0.546999	4.45e-43	postive
YTHDC2	AP003486.1	0.670025	5.52e-71	postive
RBM15	JARID2-AS1	0.702298	1.06e-80	postive
YTHDC2	JARID2-AS1	0.612991	1.63e-56	postive
RBM15	AC015853.1	0.701709	1.64e-80	postive
YTHDC2	AC015853.1	0.72599	1.03e-88	postive
FMR1	AC015853.1	0.508327	1.7e-36	postive
RBM15	AC010260.1	0.55901	2.65e-45	postive
YTHDC2	AC010260.1	0.706822	3.61e-82	postive
METTL14	FOXP1-AS1	0.536379	3.48e-41	postive
RBM15	FOXP1-AS1	0.833897	1.09e-139	postive
YTHDC2	FOXP1-AS1	0.702476	9.28e-81	postive
FMR1	FOXP1-AS1	0.55157	6.49e-44	postive
YTHDC2	AC010618.2	0.536223	3.7e-41	postive
RBM15	AC021851.1	0.679863	8.18e-74	postive
YTHDC2	AC021851.1	0.564341	2.55e-46	postive
FMR1	AC021851.1	0.543846	1.65e-42	postive
RBM15	AC068620.2	0.622483	1.02e-58	postive
YTHDC2	AC068620.2	0.654999	7.24e-67	postive
FMR1	AC068620.2	0.536575	3.21e-41	postive
RBM15	AL391095.4	0.722423	1.87e-87	postive
YTHDC2	AL391095.4	0.661629	1.18e-68	postive
FMR1	AL391095.4	0.557848	4.39e-45	postive
METTL14	AC117383.1	0.521418	1.25e-38	postive
RBM15	AC117383.1	0.717457	9.84e-86	postive
YTHDC2	AC117383.1	0.637311	2.6e-62	postive
FMR1	AC117383.1	0.582542	6.21e-50	postive
METTL3	AC004148.1	0.553998	2.31e-44	postive
METTL3	SEMA3F-AS1	0.514917	1.47e-37	postive
YTHDC2	SEMA3F-AS1	0.605004	1.02e-54	postive
METTL14	AC138932.6	0.557888	4.32e-45	postive
RBM15	AC138932.6	0.746634	2.04e-96	postive
YTHDC2	AC138932.6	0.745514	5.59e-96	postive
FMR1	AC138932.6	0.56252	5.71e-46	postive
RBM15	RAB30-DT	0.635601	6.91e-62	postive
FMR1	RAB30-DT	0.547725	3.28e-43	postive
RBM15	AC073569.2	0.626218	1.33e-59	postive
METTL14	AC114763.1	0.503172	1.11e-35	postive
RBM15	AC114763.1	0.74595	3.78e-96	postive
YTHDC2	AC114763.1	0.597871	3.69e-53	postive
YTHDF3	AC114763.1	0.531209	2.75e-40	postive
FMR1	AC114763.1	0.585014	1.93e-50	postive
RBM15	AC011466.3	0.569739	2.28e-47	postive
YTHDC2	AC011466.3	0.508772	1.44e-36	postive
RBM15	AC084876.1	0.679558	1e-73	postive
YTHDC2	AC084876.1	0.727322	3.44e-89	postive
FMR1	AC084876.1	0.570878	1.36e-47	postive
RBM15	AC120349.1	0.691486	2.65e-77	postive
YTHDC2	AC120349.1	0.625132	2.41e-59	postive
RBM15	AC138956.2	0.600955	7.9e-54	postive
YTHDC1	AC138956.2	0.518817	3.37e-38	postive
YTHDC2	AC138956.2	0.721559	3.75e-87	postive
FMR1	AC138956.2	0.504517	6.83e-36	postive
RBM15	AC011337.1	0.57934	2.79e-49	postive
YTHDC2	AC011337.1	0.708795	8.09e-83	postive
FMR1	AC011337.1	0.503035	1.17e-35	postive
METTL3	AL031705.1	0.510399	7.93e-37	postive
YTHDC2	AL031705.1	0.543296	2.07e-42	postive
METTL14	AL049780.1	0.524383	3.98e-39	postive
RBM15	AL049780.1	0.689413	1.14e-76	postive
YTHDC2	AL049780.1	0.661861	1.02e-68	postive
FMR1	AL049780.1	0.567738	5.62e-47	postive
YTHDC2	AL162424.1	0.500478	2.93e-35	postive
RBM15	AC068724.2	0.63441	1.36e-61	postive
YTHDC2	AC068724.2	0.649397	2.16e-65	postive
METTL14	AC093865.1	0.532353	1.74e-40	postive
RBM15	AC093865.1	0.764555	9.8e-104	postive
YTHDC2	AC093865.1	0.712242	5.77e-84	postive
FMR1	AC093865.1	0.587947	4.73e-51	postive
METTL14	MIR29B2CHG	0.574607	2.49e-48	postive
RBM15	MIR29B2CHG	0.691647	2.36e-77	postive
YTHDC2	MIR29B2CHG	0.731787	8.35e-91	postive
FMR1	MIR29B2CHG	0.515923	1.01e-37	postive
RBM15	AC010632.1	0.589459	2.29e-51	postive
RBM15	AC105429.1	0.805908	1.97e-123	postive
YTHDC2	AC105429.1	0.702143	1.19e-80	postive
FMR1	AC105429.1	0.547717	3.29e-43	postive
RBM15	AC011379.1	0.604184	1.54e-54	postive
YTHDC2	AC011379.1	0.587118	7.05e-51	postive
METTL14	CLIP1-AS1	0.546136	6.37e-43	postive
RBM15	CLIP1-AS1	0.759022	2.09e-101	postive
YTHDC2	CLIP1-AS1	0.701493	1.92e-80	postive
YTHDF3	CLIP1-AS1	0.514648	1.63e-37	postive
FMR1	CLIP1-AS1	0.61543	4.49e-57	postive
METTL14	Z97652.1	0.54336	2.01e-42	postive
RBM15	Z97652.1	0.741954	1.32e-94	postive
YTHDC2	Z97652.1	0.727651	2.62e-89	postive
FMR1	Z97652.1	0.580585	1.56e-49	postive
METTL14	AC073487.1	0.538584	1.42e-41	postive
RBM15	AC073487.1	0.776428	5.91e-109	postive
YTHDC2	AC073487.1	0.744326	1.62e-95	postive
FMR1	AC073487.1	0.598801	2.32e-53	postive
RBM15	AC139720.1	0.565811	1.33e-46	postive
METTL14	AC018529.2	0.503396	1.03e-35	postive
RBM15	AC018529.2	0.740672	4.07e-94	postive
YTHDC2	AC018529.2	0.708313	1.17e-82	postive
FMR1	AC018529.2	0.562815	5.01e-46	postive
RBM15	AC016394.3	0.700315	4.57e-80	postive
YTHDC2	AC016394.3	0.578923	3.39e-49	postive
FMR1	AC016394.3	0.512169	4.11e-37	postive
METTL14	AC087392.3	0.50008	3.38e-35	postive
RBM15	AC087392.3	0.698484	1.74e-79	postive
YTHDC2	AC087392.3	0.733765	1.57e-91	postive
FMR1	AC087392.3	0.543007	2.33e-42	postive
YTHDC2	EXTL3-AS1	0.528405	8.3e-40	postive
METTL14	AL078645.1	0.525081	3.04e-39	postive
RBM15	AL078645.1	0.73123	1.33e-90	postive
YTHDC2	AL078645.1	0.685449	1.8e-75	postive
FMR1	AL078645.1	0.574019	3.26e-48	postive
RBM15	AL008635.1	0.602844	3.04e-54	postive
RBM15	AC008883.1	0.646291	1.38e-64	postive
YTHDC2	AC008883.1	0.646659	1.11e-64	postive
FMR1	AC008883.1	0.549628	1.47e-43	postive
RBM15	AL031710.2	0.678903	1.56e-73	postive
YTHDC2	AL031710.2	0.617548	1.46e-57	postive
RBM15	AC006272.1	0.65986	3.58e-68	postive
YTHDC2	AC006272.1	0.69622	8.99e-79	postive
FMR1	AC006272.1	0.564357	2.53e-46	postive
METTL14	PSMD6-AS2	0.58137	1.08e-49	postive
RBM15	PSMD6-AS2	0.700385	4.34e-80	postive
YTHDC2	PSMD6-AS2	0.722521	1.73e-87	postive
FMR1	PSMD6-AS2	0.637345	2.55e-62	postive
YTHDC2	AL021026.1	0.581619	9.59e-50	postive
RBM15	SCAANT1	0.563895	3.11e-46	postive
YTHDC2	SCAANT1	0.541757	3.9e-42	postive
FMR1	SCAANT1	0.514696	1.6e-37	postive
METTL3	TMED2-DT	0.605783	6.82e-55	postive
METTL14	NHS-AS1	0.512005	4.37e-37	postive
RBM15	NHS-AS1	0.674133	3.75e-72	postive
YTHDC2	NHS-AS1	0.642089	1.64e-63	postive
METTL3	AL135999.1	0.616656	2.34e-57	postive
YTHDC2	AL731569.1	0.523617	5.36e-39	postive
METTL14	AC006480.3	0.541467	4.39e-42	postive
RBM15	AC006480.3	0.702189	1.15e-80	postive
YTHDC2	AC006480.3	0.748943	2.53e-97	postive
FMR1	AC006480.3	0.557092	6.1e-45	postive
METTL14	AC007376.2	0.508955	1.35e-36	postive
RBM15	AC007376.2	0.663728	3.14e-69	postive
YTHDC2	AC007376.2	0.631433	7.3e-61	postive
RBM15	MCCC1-AS1	0.551863	5.73e-44	postive
YTHDC2	MCCC1-AS1	0.676962	5.73e-73	postive
METTL14	AC073333.1	0.549807	1.37e-43	postive
RBM15	AC073333.1	0.750857	4.39e-98	postive
YTHDC2	AC073333.1	0.730664	2.14e-90	postive
FMR1	AC073333.1	0.592965	4.16e-52	postive
METTL14	AC134775.1	0.555594	1.16e-44	postive
RBM15	AC134775.1	0.762558	6.9e-103	postive
YTHDC2	AC134775.1	0.709273	5.62e-83	postive
FMR1	AC134775.1	0.560178	1.59e-45	postive
METTL14	LINC01266	0.546741	4.95e-43	postive
RBM15	LINC01266	0.657816	1.28e-67	postive
YTHDC2	LINC01266	0.72723	3.71e-89	postive
FMR1	LINC01266	0.517638	5.28e-38	postive
METTL14	NEAT1	0.521526	1.2e-38	postive
RBM15	NEAT1	0.7103	2.57e-83	postive
YTHDC2	NEAT1	0.719267	2.34e-86	postive
FMR1	NEAT1	0.539569	9.54e-42	postive
RBM15	CHL1-AS1	0.585808	1.32e-50	postive
RBM15	AC011442.1	0.614253	8.37e-57	postive
YTHDC2	AC011442.1	0.567978	5.04e-47	postive
RBM15	AC133644.1	0.593691	2.91e-52	postive
YTHDC2	AC133644.1	0.551594	6.42e-44	postive
RBM15	DUBR	0.511263	5.76e-37	postive
METTL14	Z97192.3	0.505421	4.92e-36	postive
RBM15	Z97192.3	0.670188	4.97e-71	postive
YTHDC2	Z97192.3	0.708238	1.23e-82	postive
FMR1	Z97192.3	0.503006	1.18e-35	postive
RBM15	AP001094.3	0.690723	4.54e-77	postive
YTHDC2	AP001094.3	0.569094	3.05e-47	postive
RBM15	AC005277.2	0.542242	3.19e-42	postive
YTHDC2	AC005277.2	0.570253	1.81e-47	postive
METTL3	AL139287.1	0.55006	1.23e-43	postive
METTL14	AP002812.3	0.50908	1.29e-36	postive
RBM15	AP002812.3	0.697384	3.87e-79	postive
YTHDC2	AP002812.3	0.703781	3.52e-81	postive
FMR1	AP002812.3	0.552009	5.38e-44	postive
RBM15	AC010226.1	0.661429	1.34e-68	postive
YTHDC2	AC010226.1	0.716799	1.65e-85	postive
FMR1	AC010226.1	0.507488	2.31e-36	postive
METTL14	AC010201.2	0.531743	2.22e-40	postive
RBM15	AC010201.2	0.654055	1.29e-66	postive
YTHDC1	AC010201.2	0.508054	1.88e-36	postive
YTHDC2	AC010201.2	0.703587	4.07e-81	postive
FMR1	AC010201.2	0.551677	6.2e-44	postive
RBM15	AL049828.1	0.784492	1.1e-112	postive
YTHDC2	AL049828.1	0.564594	2.28e-46	postive
YTHDF3	AL049828.1	0.517264	6.08e-38	postive
FMR1	AL049828.1	0.559181	2.46e-45	postive
METTL3	AC074117.1	0.518159	4.33e-38	postive
RBM15	AC080188.1	0.685558	1.67e-75	postive
YTHDC2	AC080188.1	0.628283	4.23e-60	postive
RBM15	AL133342.1	0.696126	9.62e-79	postive
YTHDC2	AL133342.1	0.64359	6.8e-64	postive
FMR1	AL133342.1	0.539562	9.57e-42	postive
METTL3	AL161668.3	0.591825	7.25e-52	postive
RBM15	AC127024.6	0.582246	7.14e-50	postive
YTHDC2	AC127024.6	0.582546	6.2e-50	postive
RBM15	AC104785.1	0.627117	8.07e-60	postive
YTHDC2	AC104785.1	0.584179	2.86e-50	postive
METTL3	AC245052.4	0.550361	1.08e-43	postive
RBM15	AL049647.1	0.580881	1.36e-49	postive
YTHDC2	COX10-AS1	0.581401	1.06e-49	postive
RBM15	AC129510.1	0.557399	5.34e-45	postive
YTHDC2	AC129510.1	0.614708	6.59e-57	postive
RBM15	AC114781.2	0.746927	1.57e-96	postive
YTHDC2	AC114781.2	0.644819	3.3e-64	postive
FMR1	AC114781.2	0.567216	7.1e-47	postive
METTL14	EIF1B-AS1	0.538814	1.3e-41	postive
RBM15	EIF1B-AS1	0.563747	3.32e-46	postive
YTHDC2	EIF1B-AS1	0.556659	7.35e-45	postive
RBM15	AC007014.2	0.692705	1.12e-77	postive
YTHDC2	AC007014.2	0.654329	1.09e-66	postive
FMR1	AC007014.2	0.576744	9.31e-49	postive
RBM15	AKT3-IT1	0.806312	1.2e-123	postive
YTHDC2	AKT3-IT1	0.650741	9.64e-66	postive
YTHDF3	AKT3-IT1	0.557819	4.45e-45	postive
FMR1	AKT3-IT1	0.581536	9.97e-50	postive
RBM15	DANT2	0.638465	1.34e-62	postive
YTHDC2	DANT2	0.625208	2.31e-59	postive
RBM15	AC025569.1	0.57285	5.57e-48	postive
YTHDC2	AC025569.1	0.511969	4.43e-37	postive
METTL14	AL356599.1	0.581672	9.35e-50	postive
RBM15	AL356599.1	0.642197	1.54e-63	postive
YTHDC2	AL356599.1	0.697053	4.92e-79	postive
FMR1	AL356599.1	0.558347	3.54e-45	postive
METTL14	AF129075.2	0.59105	1.06e-51	postive
RBM15	AF129075.2	0.713891	1.61e-84	postive
YTHDC2	AF129075.2	0.75789	6.14e-101	postive
FMR1	AF129075.2	0.618745	7.69e-58	postive
METTL14	AC023510.1	0.51361	2.4e-37	postive
RBM15	AC023510.1	0.635172	8.82e-62	postive
YTHDC2	AC023510.1	0.712464	4.86e-84	postive
FMR1	AC023510.1	0.573174	4.8e-48	postive
METTL14	AL360091.2	0.515765	1.07e-37	postive
RBM15	AL360091.2	0.762407	7.99e-103	postive
YTHDC2	AL360091.2	0.681111	3.51e-74	postive
YTHDF3	AL360091.2	0.521275	1.32e-38	postive
FMR1	AL360091.2	0.609985	7.81e-56	postive
RBM15	AL353801.1	0.741556	1.88e-94	postive
YTHDC2	AL353801.1	0.650249	1.3e-65	postive
FMR1	AL353801.1	0.525032	3.1e-39	postive
METTL14	NBAT1	0.502763	1.29e-35	postive
RBM15	NBAT1	0.69017	6.71e-77	postive
YTHDC2	NBAT1	0.678362	2.25e-73	postive
FMR1	NBAT1	0.566591	9.38e-47	postive
RBM15	AC006504.1	0.696872	5.61e-79	postive
YTHDC2	AC006504.1	0.646436	1.27e-64	postive
RBM15	AL355312.2	0.556377	8.3e-45	postive
YTHDC2	AL355312.2	0.579988	2.06e-49	postive
FMR1	AL355312.2	0.500931	2.49e-35	postive
RBM15	RBMS3-AS3	0.592418	5.43e-52	postive
YTHDC2	RBMS3-AS3	0.592901	4.29e-52	postive
METTL14	AC022613.3	0.511054	6.22e-37	postive
RBM15	AC022613.3	0.671716	1.83e-71	postive
YTHDC2	AC022613.3	0.670693	3.58e-71	postive
FMR1	AC022613.3	0.516491	8.14e-38	postive
RBM15	WASHC5-AS1	0.814018	7.4e-128	postive
YTHDC2	WASHC5-AS1	0.671774	1.77e-71	postive
YTHDF3	WASHC5-AS1	0.542236	3.2e-42	postive
FMR1	WASHC5-AS1	0.610537	5.86e-56	postive
RBM15	SNHG16	0.516026	9.7e-38	postive
METTL14	AC090948.1	0.558903	2.78e-45	postive
RBM15	AC090948.1	0.733631	1.76e-91	postive
YTHDC2	AC090948.1	0.755528	5.72e-100	postive
FMR1	AC090948.1	0.581429	1.05e-49	postive
RBM15	AC027237.6	0.554788	1.64e-44	postive
YTHDC2	AC027237.6	0.548791	2.1e-43	postive
RBM15	AC025280.1	0.692136	1.67e-77	postive
YTHDC2	AC025280.1	0.648221	4.37e-65	postive
METTL14	AC009996.1	0.550191	1.16e-43	postive
RBM15	AC009996.1	0.802451	1.31e-121	postive
YTHDC2	AC009996.1	0.7433	4.02e-95	postive
FMR1	AC009996.1	0.58379	3.44e-50	postive
METTL3	AL132780.1	0.540338	6.97e-42	postive
RBM15	AL132780.1	0.682231	1.64e-74	postive
YTHDC2	AL132780.1	0.617061	1.89e-57	postive
FMR1	AL132780.1	0.55924	2.4e-45	postive
METTL14	AC002550.2	0.513854	2.19e-37	postive
RBM15	AC002550.2	0.685897	1.32e-75	postive
YTHDC2	AC002550.2	0.723226	9.77e-88	postive
FMR1	AC002550.2	0.546184	6.25e-43	postive
METTL14	ZRANB2-AS1	0.530412	3.76e-40	postive
RBM15	ZRANB2-AS1	0.82036	1.8e-131	postive
YTHDC2	ZRANB2-AS1	0.682484	1.38e-74	postive
FMR1	ZRANB2-AS1	0.530025	4.39e-40	postive
RBM15	AL592435.1	0.727658	2.61e-89	postive
YTHDC2	AL592435.1	0.575767	1.46e-48	postive
FMR1	AL592435.1	0.60089	8.16e-54	postive
RBM15	DAAM2-AS1	0.520872	1.54e-38	postive
YTHDC2	DAAM2-AS1	0.503647	9.37e-36	postive
METTL14	AL049869.3	0.542716	2.63e-42	postive
RBM15	AL049869.3	0.733981	1.31e-91	postive
YTHDC2	AL049869.3	0.721535	3.82e-87	postive
FMR1	AL049869.3	0.626938	8.91e-60	postive
METTL14	AC004918.5	0.541175	4.95e-42	postive
RBM15	AC004918.5	0.756884	1.59e-100	postive
YTHDC2	AC004918.5	0.703999	2.99e-81	postive
FMR1	AC004918.5	0.527859	1.03e-39	postive
RBM15	AC007347.1	0.66075	2.05e-68	postive
YTHDC2	AC007347.1	0.693419	6.71e-78	postive
FMR1	AC007347.1	0.501094	2.35e-35	postive
METTL14	AC073130.2	0.521475	1.22e-38	postive
RBM15	AC073130.2	0.728934	9.06e-90	postive
YTHDC2	AC073130.2	0.716072	2.93e-85	postive
FMR1	AC073130.2	0.588109	4.38e-51	postive
RBM15	AC007639.1	0.674564	2.82e-72	postive
YTHDC2	AC007639.1	0.6132	1.46e-56	postive
FMR1	AC007639.1	0.521016	1.46e-38	postive
METTL14	MIR181A1HG	0.526906	1.49e-39	postive
RBM15	MIR181A1HG	0.779703	1.89e-110	postive
YTHDC2	MIR181A1HG	0.738309	3.19e-93	postive
FMR1	MIR181A1HG	0.583647	3.68e-50	postive
YTHDC2	AC039056.2	0.512066	4.27e-37	postive
RBM15	GRK5-IT1	0.74097	3.14e-94	postive
YTHDC2	GRK5-IT1	0.644368	4.3e-64	postive
YTHDF3	GRK5-IT1	0.502868	1.24e-35	postive
FMR1	GRK5-IT1	0.56464	2.24e-46	postive
RBM15	Z98200.2	0.528508	7.97e-40	postive
YTHDC2	Z98200.2	0.564708	2.17e-46	postive
FMR1	Z98200.2	0.522359	8.7e-39	postive
LRPPRC	AC099850.4	0.535575	4.81e-41	postive
RBM15	AC139887.2	0.717077	1.33e-85	postive
YTHDC1	AC139887.2	0.537071	2.63e-41	postive
YTHDC2	AC139887.2	0.593997	2.51e-52	postive
FMR1	AC139887.2	0.509519	1.1e-36	postive
RBM15	AC084880.3	0.548205	2.68e-43	postive
YTHDC2	AC084880.3	0.589817	1.92e-51	postive
FMR1	AC084880.3	0.510055	9e-37	postive
RBM15	AC131009.3	0.55384	2.47e-44	postive
RBM15	AC015987.1	0.743391	3.71e-95	postive
YTHDC2	AC015987.1	0.638595	1.24e-62	postive
FMR1	AC015987.1	0.563828	3.2e-46	postive
RBM15	AP001351.1	0.501995	1.7e-35	postive
RBM15	AC015795.1	0.614665	6.73e-57	postive
YTHDC2	AC015795.1	0.618151	1.06e-57	postive
RBM15	AL031716.1	0.562669	5.34e-46	postive
YTHDC2	AL031716.1	0.613189	1.47e-56	postive
METTL14	MPRIP-AS1	0.535914	4.19e-41	postive
RBM15	MPRIP-AS1	0.718648	3.83e-86	postive
YTHDC2	MPRIP-AS1	0.679653	9.42e-74	postive
FMR1	MPRIP-AS1	0.54933	1.67e-43	postive
RBM15	AL121772.2	0.716916	1.51e-85	postive
YTHDC2	AL121772.2	0.580257	1.82e-49	postive
RBM15	AC099811.4	0.731283	1.28e-90	postive
YTHDC2	AC099811.4	0.677243	4.75e-73	postive
YTHDF3	AC099811.4	0.511482	5.31e-37	postive
FMR1	AC099811.4	0.592997	4.09e-52	postive
RBM15	AC007292.2	0.691276	3.07e-77	postive
YTHDC2	AC007292.2	0.588927	2.95e-51	postive
METTL14	AC089999.4	0.518638	3.61e-38	postive
RBM15	AC089999.4	0.738853	1.99e-93	postive
YTHDC2	AC089999.4	0.690609	4.92e-77	postive
FMR1	AC089999.4	0.516558	7.94e-38	postive
RBM15	AC138207.4	0.600523	9.81e-54	postive
YTHDC2	AC138207.4	0.603819	1.86e-54	postive
FMR1	AC138207.4	0.544954	1.04e-42	postive
METTL14	LINC01359	0.558721	3.01e-45	postive
RBM15	LINC01359	0.704849	1.59e-81	postive
YTHDC2	LINC01359	0.728553	1.24e-89	postive
FMR1	LINC01359	0.539344	1.05e-41	postive
METTL14	MIR99AHG	0.520032	2.12e-38	postive
RBM15	MIR99AHG	0.587082	7.17e-51	postive
YTHDC2	MIR99AHG	0.647529	6.61e-65	postive
FMR1	MIR99AHG	0.562762	5.13e-46	postive
YTHDC2	AL021878.2	0.531993	2.01e-40	postive
METTL14	MAL2-AS1	0.520559	1.74e-38	postive
RBM15	MAL2-AS1	0.761271	2.4e-102	postive
YTHDC2	MAL2-AS1	0.657944	1.18e-67	postive
YTHDF3	MAL2-AS1	0.511674	4.94e-37	postive
FMR1	MAL2-AS1	0.560691	1.27e-45	postive
RBM15	L3MBTL2-AS1	0.552607	4.18e-44	postive
YTHDC2	L3MBTL2-AS1	0.579569	2.51e-49	postive
METTL14	AC008680.1	0.504521	6.82e-36	postive
RBM15	AC008680.1	0.693588	5.95e-78	postive
YTHDC2	AC008680.1	0.692783	1.05e-77	postive
FMR1	AC008680.1	0.587012	7.42e-51	postive
RBM15	AC091588.1	0.663006	4.96e-69	postive
YTHDC2	AC091588.1	0.587495	5.88e-51	postive
RBM15	LINC01572	0.638114	1.64e-62	postive
YTHDC2	MAGI2-AS3	0.575882	1.39e-48	postive
METTL14	ITFG1-AS1	0.522081	9.69e-39	postive
RBM15	ITFG1-AS1	0.739353	1.29e-93	postive
YTHDC2	ITFG1-AS1	0.762505	7.26e-103	postive
FMR1	ITFG1-AS1	0.584822	2.11e-50	postive
RBM15	AC027801.5	0.646076	1.57e-64	postive
YTHDC2	AC027801.5	0.617054	1.9e-57	postive
RBM15	TMEM202-AS1	0.635331	8.06e-62	postive
YTHDC2	TMEM202-AS1	0.521075	1.42e-38	postive
RBM15	AC108058.1	0.564651	2.23e-46	postive
YTHDC2	AC108058.1	0.575198	1.9e-48	postive
YTHDC2	AC068594.1	0.50135	2.14e-35	postive
YTHDC2	LINC00271	0.571832	8.85e-48	postive
RBM15	OCIAD1-AS1	0.609257	1.14e-55	postive
YTHDC2	OCIAD1-AS1	0.642316	1.43e-63	postive
FMR1	OCIAD1-AS1	0.553219	3.22e-44	postive
METTL14	MACC1-AS1	0.502364	1.49e-35	postive
RBM15	MACC1-AS1	0.630102	1.54e-60	postive
YTHDC2	MACC1-AS1	0.680892	4.08e-74	postive
FMR1	MACC1-AS1	0.570794	1.42e-47	postive
METTL14	AC023794.6	0.503878	8.61e-36	postive
RBM15	AC023794.6	0.685901	1.32e-75	postive
YTHDC2	AC023794.6	0.628766	3.24e-60	postive
FMR1	AC023794.6	0.5042	7.67e-36	postive
RBM15	AC008537.2	0.599397	1.73e-53	postive
YTHDC2	AC008537.2	0.627148	7.93e-60	postive
METTL14	AL050320.1	0.512068	4.27e-37	postive
RBM15	AL050320.1	0.643577	6.85e-64	postive
YTHDC2	AL050320.1	0.684126	4.48e-75	postive
METTL14	AC004054.1	0.535983	4.08e-41	postive
RBM15	AC004054.1	0.682937	1.01e-74	postive
YTHDC2	AC004054.1	0.643624	6.66e-64	postive
FMR1	AC004054.1	0.52384	4.92e-39	postive
METTL14	AC211476.4	0.516643	7.69e-38	postive
RBM15	AC211476.4	0.779311	2.86e-110	postive
YTHDC2	AC211476.4	0.707899	1.6e-82	postive
FMR1	AC211476.4	0.618848	7.27e-58	postive
METTL14	LINC02344	0.536512	3.3e-41	postive
RBM15	LINC02344	0.751448	2.55e-98	postive
YTHDC2	LINC02344	0.69127	3.09e-77	postive
YTHDF3	LINC02344	0.515498	1.18e-37	postive
FMR1	LINC02344	0.619669	4.68e-58	postive
METTL14	AL135838.1	0.500662	2.74e-35	postive
RBM15	AL135838.1	0.815282	1.45e-128	postive
YTHDC2	AL135838.1	0.66813	1.88e-70	postive
YTHDF3	AL135838.1	0.515616	1.13e-37	postive
FMR1	AL135838.1	0.578978	3.3e-49	postive
RBM15	AC083843.3	0.70247	9.33e-81	postive
YTHDC2	AC083843.3	0.647967	5.09e-65	postive
YTHDF3	AC083843.3	0.50557	4.66e-36	postive
FMR1	AC083843.3	0.559376	2.26e-45	postive
RBM15	DGUOK-AS1	0.544066	1.51e-42	postive
METTL3	AC137932.3	0.52746	1.2e-39	postive
RBM15	NUTM2A-AS1	0.548293	2.59e-43	postive
YTHDC2	NUTM2A-AS1	0.510805	6.82e-37	postive
RBM15	AC108159.1	0.745737	4.58e-96	postive
YTHDC2	AC108159.1	0.657119	1.96e-67	postive
METTL14	HCG18	0.549975	1.27e-43	postive
RBM15	HCG18	0.715839	3.51e-85	postive
YTHDC2	HCG18	0.69049	5.35e-77	postive
YTHDF3	HCG18	0.5191	3.03e-38	postive
FMR1	HCG18	0.60572	7.04e-55	postive
YTHDC2	AC005740.4	0.635075	9.32e-62	postive
METTL14	AL662844.3	0.522535	8.13e-39	postive
RBM15	AL662844.3	0.684159	4.38e-75	postive
YTHDC2	AL662844.3	0.699444	8.64e-80	postive
FMR1	AL662844.3	0.511813	4.69e-37	postive
RBM15	AC073529.1	0.725222	1.93e-88	postive
YTHDC2	AC073529.1	0.561702	8.18e-46	postive
FMR1	AC073529.1	0.527596	1.14e-39	postive
METTL14	LRIG2-DT	0.54356	1.86e-42	postive
RBM15	LRIG2-DT	0.724327	4e-88	postive
YTHDC2	LRIG2-DT	0.721136	5.26e-87	postive
FMR1	LRIG2-DT	0.567837	5.37e-47	postive
RBM15	FOCAD-AS1	0.749438	1.61e-97	postive
YTHDC2	FOCAD-AS1	0.631849	5.78e-61	postive
RBM15	AF131215.2	0.605047	9.93e-55	postive
YTHDC2	AF131215.2	0.646175	1.48e-64	postive
FMR1	AF131215.2	0.528144	9.19e-40	postive
RBM15	AC114947.2	0.617822	1.26e-57	postive
YTHDC2	AC114947.2	0.539164	1.13e-41	postive
METTL14	AC093788.1	0.523861	4.88e-39	postive
RBM15	AC093788.1	0.720427	9.29e-87	postive
YTHDC2	AC093788.1	0.732946	3.14e-91	postive
FMR1	AC093788.1	0.590522	1.37e-51	postive
RBM15	AL365436.2	0.682404	1.46e-74	postive
YTHDC2	AL365436.2	0.563078	4.46e-46	postive
METTL14	AC117500.2	0.529576	5.24e-40	postive
RBM15	AC117500.2	0.801585	3.71e-121	postive
YTHDC2	AC117500.2	0.722722	1.47e-87	postive
FMR1	AC117500.2	0.578654	3.84e-49	postive
YTHDC2	AC135507.1	0.555182	1.39e-44	postive
RBM15	AC008114.1	0.581448	1.04e-49	postive
YTHDC2	AC008114.1	0.556285	8.63e-45	postive
RBM15	AC025180.1	0.716454	2.17e-85	postive
YTHDC2	AC025180.1	0.64642	1.28e-64	postive
RBM15	AL049830.3	0.62856	3.63e-60	postive
FMR1	AL049830.3	0.550629	9.67e-44	postive
RBM15	AL445489.1	0.7088	8.06e-83	postive
YTHDC2	AL445489.1	0.634549	1.26e-61	postive
RBM15	TAPT1-AS1	0.556143	9.18e-45	postive
METTL14	AC139792.1	0.515075	1.39e-37	postive
RBM15	AC139792.1	0.680693	4.66e-74	postive
YTHDC2	AC139792.1	0.713125	2.91e-84	postive
FMR1	AC139792.1	0.509622	1.06e-36	postive
RBM15	AC135050.4	0.59647	7.4e-53	postive
YTHDC2	AC135050.4	0.521003	1.46e-38	postive
RBM15	AC005757.1	0.783014	5.44e-112	postive
YTHDC2	AC005757.1	0.67783	3.21e-73	postive
FMR1	AC005757.1	0.569782	2.24e-47	postive
YTHDC2	AF131215.5	0.609848	8.39e-56	postive
METTL14	AL022097.1	0.545435	8.53e-43	postive
RBM15	AL022097.1	0.811745	1.35e-126	postive
YTHDC2	AL022097.1	0.700763	3.28e-80	postive
YTHDF3	AL022097.1	0.503638	9.4e-36	postive
FMR1	AL022097.1	0.578528	4.07e-49	postive
YTHDC2	AC027449.1	0.591035	1.06e-51	postive
RBM15	AC018695.4	0.722188	2.26e-87	postive
YTHDC1	AC018695.4	0.501041	2.39e-35	postive
YTHDC2	AC018695.4	0.656598	2.71e-67	postive
FMR1	AC018695.4	0.524262	4.17e-39	postive
RBM15	MIR181A2HG	0.57694	8.5e-49	postive
YTHDC2	MIR181A2HG	0.57291	5.42e-48	postive
FMR1	MIR181A2HG	0.523451	5.71e-39	postive
RBM15	AC104462.1	0.710386	2.4e-83	postive
YTHDC2	AC104462.1	0.622524	1e-58	postive
RBM15	AL606489.1	0.500885	2.53e-35	postive
RBM15	AC051619.3	0.560398	1.45e-45	postive
YTHDC2	AC051619.3	0.541431	4.46e-42	postive
RBM15	AC092127.2	0.816274	3.98e-129	postive
YTHDC2	AC092127.2	0.631992	5.33e-61	postive
YTHDF3	AC092127.2	0.528929	6.75e-40	postive
FMR1	AC092127.2	0.577673	6.05e-49	postive
YTHDC2	LINC00893	0.556003	9.75e-45	postive
RBM15	KCNMA1-AS3	0.704114	2.75e-81	postive
YTHDC2	KCNMA1-AS3	0.579349	2.78e-49	postive
METTL14	AL162390.2	0.528776	7.17e-40	postive
RBM15	AL162390.2	0.785821	2.57e-113	postive
YTHDC2	AL162390.2	0.710081	3.03e-83	postive
FMR1	AL162390.2	0.554572	1.8e-44	postive
METTL3	SPAG5-AS1	0.50445	7e-36	postive
RBM15	SPAG5-AS1	0.655351	5.84e-67	postive
YTHDC2	SPAG5-AS1	0.66104	1.71e-68	postive
FMR1	SPAG5-AS1	0.53697	2.74e-41	postive
RBM15	AC004596.1	0.54006	7.81e-42	postive
YTHDC2	AC104472.1	0.52062	1.7e-38	postive
FMR1	AC104472.1	0.548585	2.29e-43	postive
RBM15	AL353708.3	0.502645	1.34e-35	postive
METTL14	RAP2C-AS1	0.573297	4.54e-48	postive
RBM15	RAP2C-AS1	0.617362	1.61e-57	postive
YTHDC2	RAP2C-AS1	0.669081	1.02e-70	postive
FMR1	RAP2C-AS1	0.633612	2.14e-61	postive
RBM15	AC011389.2	0.54384	1.65e-42	postive
RBM15	ZRANB2-AS2	0.801107	6.57e-121	postive
YTHDC2	ZRANB2-AS2	0.622959	7.89e-59	postive
FMR1	ZRANB2-AS2	0.501502	2.03e-35	postive
METTL14	AL139022.2	0.548069	2.84e-43	postive
RBM15	AL139022.2	0.794161	2.22e-117	postive
YTHDC2	AL139022.2	0.71587	3.43e-85	postive
FMR1	AL139022.2	0.578824	3.55e-49	postive
RBM15	AL445493.3	0.566554	9.54e-47	postive
RBM15	AL117379.1	0.631948	5.46e-61	postive
YTHDC2	AL117379.1	0.54805	2.86e-43	postive
METTL14	LINC00412	0.521378	1.27e-38	postive
RBM15	LINC00412	0.741878	1.41e-94	postive
YTHDC2	LINC00412	0.642232	1.51e-63	postive
FMR1	LINC00412	0.537674	2.06e-41	postive
RBM15	AC090627.1	0.616071	3.2e-57	postive
YTHDC2	AC090627.1	0.628717	3.33e-60	postive
FMR1	AC090627.1	0.571757	9.16e-48	postive
RBM15	WWC3-AS1	0.74537	6.36e-96	postive
YTHDC2	WWC3-AS1	0.610173	7.09e-56	postive
FMR1	WWC3-AS1	0.522244	9.1e-39	postive
RBM15	AC124312.3	0.695716	1.29e-78	postive
YTHDC2	AC124312.3	0.577843	5.6e-49	postive
RBM15	AC010463.3	0.643327	7.93e-64	postive
YTHDC2	AC010463.3	0.573136	4.89e-48	postive
YTHDC2	AL731567.1	0.502012	1.69e-35	postive
RBM15	CCDC18-AS1	0.515947	9.99e-38	postive
YTHDC2	CCDC18-AS1	0.570198	1.86e-47	postive
RBM15	AL358072.1	0.648987	2.77e-65	postive
YTHDC2	AL358072.1	0.631183	8.4e-61	postive
FMR1	AL358072.1	0.571248	1.15e-47	postive
YTHDF3	EBLN3P	0.549441	1.6e-43	postive
FMR1	EBLN3P	0.507413	2.38e-36	postive
RBM15	AC027682.5	0.675324	1.71e-72	postive
YTHDC2	AC027682.5	0.629381	2.3e-60	postive
RBM15	AC092614.1	0.528811	7.08e-40	postive
METTL14	AC138956.1	0.513574	2.43e-37	postive
RBM15	AC138956.1	0.580543	1.59e-49	postive
YTHDC2	AC138956.1	0.726545	6.52e-89	postive
FMR1	AC138956.1	0.57975	2.3e-49	postive
METTL14	AL158825.2	0.5291	6.32e-40	postive
RBM15	AL158825.2	0.741369	2.21e-94	postive
YTHDC2	AL158825.2	0.706127	6.08e-82	postive
FMR1	AL158825.2	0.575496	1.66e-48	postive
RBM15	AC005522.1	0.728912	9.23e-90	postive
YTHDC2	AC005522.1	0.685112	2.27e-75	postive
RBM15	VAC14-AS1	0.616869	2.09e-57	postive
YTHDC2	VAC14-AS1	0.612355	2.27e-56	postive
METTL14	AC004832.4	0.538141	1.7e-41	postive
RBM15	AC004832.4	0.756804	1.72e-100	postive
YTHDC2	AC004832.4	0.71061	2.02e-83	postive
FMR1	AC004832.4	0.542527	2.84e-42	postive
RBM15	AP006621.2	0.608175	1.99e-55	postive
YTHDC2	AP006621.2	0.582406	6.62e-50	postive
METTL14	AC093535.1	0.50278	1.28e-35	postive
RBM15	AC093535.1	0.653266	2.09e-66	postive
YTHDC2	AC093535.1	0.705981	6.79e-82	postive
FMR1	AC093535.1	0.504511	6.85e-36	postive
RBM15	AC004837.2	0.604109	1.6e-54	postive
YTHDC2	AC004837.2	0.546174	6.27e-43	postive
METTL14	AP001469.1	0.50943	1.13e-36	postive
RBM15	AP001469.1	0.829605	5.25e-137	postive
YTHDC2	AP001469.1	0.666255	6.28e-70	postive
FMR1	AP001469.1	0.51777	5.02e-38	postive
RBM15	AL583824.1	0.784714	8.61e-113	postive
YTHDC2	AL583824.1	0.678016	2.83e-73	postive
FMR1	AL583824.1	0.54249	2.88e-42	postive
RBM15	AC055822.1	0.549666	1.45e-43	postive
YTHDC2	AC055822.1	0.599061	2.04e-53	postive
FMR1	AC055822.1	0.527003	1.44e-39	postive
RBM15	AP000787.1	0.620737	2.63e-58	postive
YTHDC2	AP000787.1	0.632012	5.27e-61	postive
RBM15	AC093620.1	0.621282	1.96e-58	postive
RBM15	AC092535.2	0.690692	4.64e-77	postive
YTHDC2	AC092535.2	0.514174	1.95e-37	postive
METTL14	PSPC1-AS2	0.514962	1.45e-37	postive
RBM15	PSPC1-AS2	0.74079	3.67e-94	postive
YTHDC2	PSPC1-AS2	0.738019	4.1e-93	postive
FMR1	PSPC1-AS2	0.600955	7.9e-54	postive
RBM15	AC015923.1	0.72035	9.88e-87	postive
YTHDC2	AC015923.1	0.680436	5.55e-74	postive
FMR1	AC015923.1	0.534834	6.47e-41	postive
METTL14	AC004039.1	0.516285	8.8e-38	postive
RBM15	AC004039.1	0.717781	7.61e-86	postive
YTHDC2	AC004039.1	0.751629	2.15e-98	postive
FMR1	AC004039.1	0.5844	2.58e-50	postive
RBM15	AC007613.1	0.551172	7.68e-44	postive
METTL14	AP001429.1	0.50238	1.48e-35	postive
RBM15	AP001429.1	0.752414	1.04e-98	postive
YTHDC2	AP001429.1	0.65144	6.32e-66	postive
YTHDF3	AP001429.1	0.521877	1.05e-38	postive
FMR1	AP001429.1	0.581338	1.09e-49	postive
METTL14	NUTM2B-AS1	0.504423	7.07e-36	postive
RBM15	NUTM2B-AS1	0.710003	3.22e-83	postive
YTHDC2	NUTM2B-AS1	0.730194	3.17e-90	postive
FMR1	NUTM2B-AS1	0.52687	1.51e-39	postive
RBM15	ARHGAP31-AS1	0.509513	1.1e-36	postive
RBM15	AC009148.1	0.639594	6.98e-63	postive
YTHDC2	AC009148.1	0.638174	1.58e-62	postive
FMR1	AC009148.1	0.547397	3.76e-43	postive
RBM15	AL354696.1	0.564547	2.33e-46	postive
YTHDC2	AL354696.1	0.552497	4.38e-44	postive
RBM15	FLNB-AS1	0.649469	2.07e-65	postive
YTHDC2	FLNB-AS1	0.648151	4.56e-65	postive
RBM15	AL355073.1	0.705036	1.38e-81	postive
YTHDC2	AL355073.1	0.630336	1.35e-60	postive
FMR1	AL355073.1	0.563198	4.23e-46	postive
RBM15	AC105001.1	0.572706	5.94e-48	postive
YTHDC2	AC105001.1	0.590861	1.16e-51	postive
RBM15	AC078778.1	0.779103	3.56e-110	postive
YTHDC2	AC078778.1	0.67006	5.4e-71	postive
YTHDF3	AC078778.1	0.550987	8.31e-44	postive
FMR1	AC078778.1	0.634035	1.68e-61	postive
METTL14	PARM1-AS1	0.524106	4.43e-39	postive
RBM15	PARM1-AS1	0.708645	9.07e-83	postive
YTHDC2	PARM1-AS1	0.67257	1.05e-71	postive
FMR1	PARM1-AS1	0.581175	1.18e-49	postive
RBM15	AP000866.6	0.729085	8e-90	postive
YTHDC2	AP000866.6	0.686538	8.49e-76	postive
FMR1	AP000866.6	0.595257	1.35e-52	postive
METTL14	AL392089.1	0.501573	1.98e-35	postive
RBM15	AL392089.1	0.65302	2.42e-66	postive
YTHDC2	AL392089.1	0.627318	7.22e-60	postive
FMR1	AL392089.1	0.584596	2.35e-50	postive
RBM15	AC006111.2	0.647551	6.53e-65	postive
YTHDC2	AC006111.2	0.57148	1.04e-47	postive
FMR1	AC006111.2	0.552463	4.44e-44	postive
METTL14	AC025031.3	0.529093	6.33e-40	postive
RBM15	AC025031.3	0.774253	5.65e-108	postive
YTHDC2	AC025031.3	0.692831	1.02e-77	postive
YTHDF3	AC025031.3	0.516999	6.72e-38	postive
FMR1	AC025031.3	0.595076	1.47e-52	postive
RBM15	AC023906.5	0.603926	1.76e-54	postive
YTHDC2	AC023906.5	0.62907	2.73e-60	postive
FMR1	AC023906.5	0.53943	1.01e-41	postive
METTL14	LMF1-AS1	0.507304	2.48e-36	postive
RBM15	LMF1-AS1	0.745136	7.84e-96	postive
YTHDC2	LMF1-AS1	0.701068	2.62e-80	postive
METTL14	AP001001.1	0.539128	1.14e-41	postive
RBM15	AP001001.1	0.753536	3.68e-99	postive
YTHDC2	AP001001.1	0.754127	2.12e-99	postive
FMR1	AP001001.1	0.612865	1.74e-56	postive
METTL14	Z69666.1	0.513456	2.54e-37	postive
RBM15	Z69666.1	0.806884	5.94e-124	postive
YTHDC2	Z69666.1	0.702145	1.19e-80	postive
FMR1	Z69666.1	0.528677	7.46e-40	postive
METTL14	AL161457.2	0.547723	3.28e-43	postive
RBM15	AL161457.2	0.671481	2.14e-71	postive
YTHDC2	AL161457.2	0.692813	1.03e-77	postive
FMR1	AL161457.2	0.510901	6.58e-37	postive
METTL14	AC211433.1	0.509894	9.55e-37	postive
RBM15	AC211433.1	0.803634	3.15e-122	postive
YTHDC2	AC211433.1	0.696625	6.71e-79	postive
YTHDF3	AC211433.1	0.521938	1.02e-38	postive
FMR1	AC211433.1	0.601067	7.46e-54	postive
RBM15	AC127024.5	0.710788	1.77e-83	postive
YTHDC2	AC127024.5	0.672828	8.85e-72	postive
FMR1	AC127024.5	0.568468	4.05e-47	postive
RBM15	AC010245.2	0.517901	4.78e-38	postive
YTHDC2	AC010245.2	0.768566	1.83e-105	postive
METTL14	AC009961.1	0.523422	5.78e-39	postive
RBM15	AC009961.1	0.681525	2.65e-74	postive
YTHDC2	AC009961.1	0.633357	2.47e-61	postive
FMR1	AC009961.1	0.559681	1.98e-45	postive
IGF2BP3	AC079160.1	0.525696	2.39e-39	postive
RBM15	AC006213.4	0.531653	2.3e-40	postive
RBM15	AL162734.1	0.751481	2.47e-98	postive
YTHDC2	AL162734.1	0.663644	3.31e-69	postive
YTHDF3	AL162734.1	0.509331	1.18e-36	postive
FMR1	AL162734.1	0.595409	1.25e-52	postive
RBM15	AC048341.2	0.624183	4.05e-59	postive
YTHDC2	AC048341.2	0.584607	2.34e-50	postive
RBM15	KCNQ5-IT1	0.648317	4.13e-65	postive
YTHDC2	KCNQ5-IT1	0.589348	2.41e-51	postive
METTL14	AC100830.1	0.505751	4.36e-36	postive
RBM15	AC100830.1	0.64241	1.36e-63	postive
YTHDC2	AC100830.1	0.720447	9.15e-87	postive
METTL14	AC009704.2	0.518879	3.29e-38	postive
RBM15	AC009704.2	0.754676	1.27e-99	postive
YTHDC2	AC009704.2	0.75282	7.17e-99	postive
FMR1	AC009704.2	0.557653	4.78e-45	postive
METTL14	AC138207.7	0.533927	9.31e-41	postive
RBM15	AC138207.7	0.71852	4.24e-86	postive
YTHDC2	AC138207.7	0.690675	4.7e-77	postive
FMR1	AC138207.7	0.632532	3.93e-61	postive
RBM15	AC006064.2	0.691591	2.46e-77	postive
YTHDC2	AC006064.2	0.60678	4.09e-55	postive
YTHDF3	AC006064.2	0.511183	5.93e-37	postive
FMR1	AC006064.2	0.55356	2.78e-44	postive
METTL14	AC092839.2	0.537714	2.03e-41	postive
RBM15	AC092839.2	0.694863	2.39e-78	postive
YTHDC2	AC092839.2	0.707065	3e-82	postive
FMR1	AC092839.2	0.527691	1.1e-39	postive
RBM15	AL445471.1	0.542015	3.51e-42	postive
YTHDC2	AL445471.1	0.519286	2.82e-38	postive
METTL14	AL162408.1	0.51033	8.13e-37	postive
RBM15	AL162408.1	0.669539	7.57e-71	postive
YTHDC2	AL162408.1	0.662166	8.43e-69	postive
METTL14	AC095055.1	0.547044	4.36e-43	postive
RBM15	AC095055.1	0.682548	1.32e-74	postive
YTHDC2	AC095055.1	0.673748	4.83e-72	postive
FMR1	AC095055.1	0.527372	1.24e-39	postive
METTL14	AL513188.1	0.519621	2.48e-38	postive
RBM15	AL513188.1	0.730996	1.62e-90	postive
YTHDC2	AL513188.1	0.685224	2.1e-75	postive
FMR1	AL513188.1	0.575878	1.39e-48	postive
METTL14	AC007494.2	0.536338	3.53e-41	postive
RBM15	AC007494.2	0.767175	7.35e-105	postive
YTHDC2	AC007494.2	0.73646	1.57e-92	postive
FMR1	AC007494.2	0.587336	6.35e-51	postive
RBM15	AC037487.1	0.642747	1.11e-63	postive
YTHDC2	AC037487.1	0.580871	1.36e-49	postive
FMR1	AC037487.1	0.596171	8.59e-53	postive
RBM15	AL008726.1	0.508993	1.33e-36	postive
YTHDC2	AL008726.1	0.524911	3.25e-39	postive
RBM15	AC139887.1	0.626615	1.07e-59	postive
YTHDC2	AC139887.1	0.612205	2.46e-56	postive
YTHDC2	AC092718.5	0.526084	2.06e-39	postive
METTL14	AC127024.3	0.508821	1.42e-36	postive
RBM15	AC127024.3	0.840347	7.18e-144	postive
YTHDC2	AC127024.3	0.690966	3.82e-77	postive
FMR1	AC127024.3	0.528553	7.83e-40	postive
METTL14	AC003991.2	0.540748	5.89e-42	postive
RBM15	AC003991.2	0.738955	1.82e-93	postive
YTHDC2	AC003991.2	0.709881	3.53e-83	postive
FMR1	AC003991.2	0.551463	6.79e-44	postive
RBM15	AL358334.3	0.586215	1.09e-50	postive
YTHDC2	AL358334.3	0.523042	6.69e-39	postive
RBM15	AC073641.1	0.564614	2.26e-46	postive
YTHDC2	AC073641.1	0.506367	3.49e-36	postive
RBM15	C1orf147	0.680624	4.89e-74	postive
YTHDC2	C1orf147	0.64598	1.66e-64	postive
FMR1	C1orf147	0.529245	5.96e-40	postive
RBM15	AC092718.2	0.577284	7.25e-49	postive
RBM15	LSAMP-AS1	0.59707	5.5e-53	postive
YTHDC2	LSAMP-AS1	0.62857	3.61e-60	postive
YTHDC2	PLCH1-AS2	0.531109	2.86e-40	postive
FMR1	PLCH1-AS2	0.541357	4.59e-42	postive
RBM15	DTX2P1-UPK3BP1-PMS2P11	0.553151	3.31e-44	postive
YTHDC2	DTX2P1-UPK3BP1-PMS2P11	0.604589	1.25e-54	postive
RBM15	AC087289.1	0.528178	9.07e-40	postive
RBM15	AC010997.3	0.579541	2.54e-49	postive
YTHDC2	AC024337.2	0.5516	6.41e-44	postive
RBM15	RNASEH2B-AS1	0.555371	1.28e-44	postive
YTHDC2	RNASEH2B-AS1	0.664082	2.51e-69	postive
FMR1	RNASEH2B-AS1	0.510656	7.21e-37	postive
RBM15	VCAN-AS1	0.651554	5.9e-66	postive
YTHDC2	VCAN-AS1	0.540044	7.86e-42	postive
RBM15	POC1B-AS1	0.666215	6.44e-70	postive
YTHDC2	POC1B-AS1	0.536978	2.73e-41	postive
RBM15	AC090617.5	0.554358	1.98e-44	postive
YTHDC2	AC090617.5	0.538634	1.4e-41	postive
RBM15	AC004771.1	0.656132	3.61e-67	postive
YTHDC2	AC004771.1	0.562927	4.77e-46	postive
FMR1	AC004771.1	0.502536	1.4e-35	postive
RBM15	AC009093.2	0.650109	1.41e-65	postive
YTHDC2	AC009093.2	0.64496	3.03e-64	postive
YTHDC2	AC009262.1	0.507131	2.64e-36	postive
RBM15	AC130650.2	0.687209	5.32e-76	postive
YTHDC2	AC130650.2	0.714385	1.09e-84	postive
FMR1	AC130650.2	0.524317	4.09e-39	postive
METTL14	AC026771.1	0.526617	1.67e-39	postive
RBM15	AC026771.1	0.702522	8.97e-81	postive
YTHDC2	AC026771.1	0.659818	3.67e-68	postive
FMR1	AC026771.1	0.618873	7.17e-58	postive
RBM15	LINC01376	0.548433	2.44e-43	postive
RBM15	PTPRG-AS1	0.507067	2.7e-36	postive
METTL3	AC120053.1	0.505661	4.51e-36	postive
RBM15	AC120053.1	0.549521	1.54e-43	postive
YTHDC1	AC120053.1	0.51197	4.43e-37	postive
YTHDC2	AC120053.1	0.515118	1.37e-37	postive
FMR1	AC120053.1	0.521989	1e-38	postive
YTHDC2	AC010998.1	0.521116	1.4e-38	postive
METTL14	AC087893.3	0.512498	3.64e-37	postive
RBM15	AC087893.3	0.735743	2.91e-92	postive
YTHDC2	AC087893.3	0.72725	3.65e-89	postive
FMR1	AC087893.3	0.538894	1.26e-41	postive
RBM15	AC011468.1	0.650576	1.06e-65	postive
YTHDC2	AC011468.1	0.643074	9.19e-64	postive
RBM15	AL807757.2	0.730515	2.43e-90	postive
YTHDC2	AL807757.2	0.720526	8.59e-87	postive
FMR1	AL807757.2	0.529358	5.71e-40	postive
METTL14	AC010186.3	0.513176	2.83e-37	postive
RBM15	AC010186.3	0.690349	5.91e-77	postive
YTHDC2	AC010186.3	0.690759	4.43e-77	postive
FMR1	AC010186.3	0.568255	4.45e-47	postive
RBM15	AC011373.1	0.66907	1.03e-70	postive
YTHDC2	AC011373.1	0.642683	1.16e-63	postive
YTHDC2	AC004951.4	0.577992	5.22e-49	postive
METTL14	AC024267.5	0.552739	3.95e-44	postive
RBM15	AC024267.5	0.820913	8.56e-132	postive
YTHDC2	AC024267.5	0.737672	5.54e-93	postive
YTHDF3	AC024267.5	0.517916	4.75e-38	postive
FMR1	AC024267.5	0.601403	6.3e-54	postive
RBM15	ROR1-AS1	0.609283	1.12e-55	postive
YTHDC2	ROR1-AS1	0.574987	2.09e-48	postive
RBM15	AL162274.1	0.69242	1.37e-77	postive
YTHDC2	AL162274.1	0.618775	7.56e-58	postive
METTL14	AC015853.3	0.529009	6.54e-40	postive
RBM15	AC015853.3	0.776589	5e-109	postive
YTHDC2	AC015853.3	0.699301	9.6e-80	postive
FMR1	AC015853.3	0.536839	2.89e-41	postive
RBM15	AC097716.1	0.650422	1.17e-65	postive
YTHDC2	AC097716.1	0.584859	2.07e-50	postive
RBM15	AL359715.3	0.607403	2.97e-55	postive
FMR1	AL359715.3	0.532896	1.4e-40	postive
RBM15	AC092794.1	0.623736	5.17e-59	postive
YTHDC2	AC092794.1	0.670191	4.96e-71	postive
FMR1	AC092794.1	0.532336	1.76e-40	postive
RBM15	AC008764.8	0.543453	1.94e-42	postive
YTHDC2	AC008764.8	0.63442	1.35e-61	postive
RBM15	AC022973.5	0.687046	5.96e-76	postive
YTHDC2	AC022973.5	0.71692	1.5e-85	postive
FMR1	AC022973.5	0.598753	2.38e-53	postive
FMR1	LINC00609	0.505993	4e-36	postive
RBM15	AL512303.1	0.51984	2.28e-38	postive
YTHDC2	AL512303.1	0.587818	5.04e-51	postive
METTL14	AC091053.2	0.555898	1.02e-44	postive
RBM15	AC091053.2	0.72006	1.25e-86	postive
YTHDC2	AC091053.2	0.684741	2.94e-75	postive
FMR1	AC091053.2	0.583689	3.61e-50	postive
RBM15	AC009163.4	0.64093	3.21e-63	postive
YTHDC2	AC009163.4	0.681661	2.42e-74	postive
FMR1	AC009163.4	0.542042	3.47e-42	postive
RBM15	PDC-AS1	0.774512	4.32e-108	postive
YTHDC2	PDC-AS1	0.694149	3.98e-78	postive
METTL14	AC099343.3	0.507177	2.59e-36	postive
RBM15	AC099343.3	0.738965	1.81e-93	postive
YTHDC2	AC099343.3	0.725749	1.25e-88	postive
FMR1	AC099343.3	0.588597	3.46e-51	postive
YTHDC2	AL513128.1	0.526576	1.7e-39	postive
RBM15	AC006159.1	0.629862	1.76e-60	postive
YTHDC2	AC006159.1	0.616016	3.29e-57	postive
METTL3	RUSC1-AS1	0.584604	2.34e-50	postive
RBM15	RUSC1-AS1	0.516071	9.54e-38	postive
METTL14	AP005131.6	0.542085	3.41e-42	postive
RBM15	AP005131.6	0.732109	6.37e-91	postive
YTHDC2	AP005131.6	0.73061	2.24e-90	postive
FMR1	AP005131.6	0.552209	4.95e-44	postive
METTL14	AC083798.2	0.536791	2.94e-41	postive
RBM15	AC083798.2	0.76447	1.06e-103	postive
YTHDC2	AC083798.2	0.721449	4.1e-87	postive
FMR1	AC083798.2	0.571909	8.55e-48	postive
METTL3	AL928654.2	0.579069	3.16e-49	postive
RBM15	TCF4-AS1	0.673233	6.78e-72	postive
YTHDC2	TCF4-AS1	0.642696	1.15e-63	postive
FMR1	TCF4-AS1	0.516709	7.5e-38	postive
RBM15	AC055764.2	0.581675	9.34e-50	postive
YTHDC2	AC055764.2	0.636905	3.28e-62	postive
FMR1	AC055764.2	0.512599	3.5e-37	postive
RBM15	AL008723.2	0.508944	1.36e-36	postive
METTL14	RBMS3-AS2	0.504313	7.36e-36	postive
RBM15	RBMS3-AS2	0.677453	4.13e-73	postive
YTHDC2	RBMS3-AS2	0.679801	8.53e-74	postive
RBM15	AC107081.2	0.714479	1.02e-84	postive
YTHDC2	AC107081.2	0.607653	2.61e-55	postive
FMR1	AC107081.2	0.504949	5.84e-36	postive
METTL3	SNHG12	0.558347	3.54e-45	postive
METTL14	AC103853.2	0.534546	7.26e-41	postive
RBM15	AC103853.2	0.750314	7.22e-98	postive
YTHDC2	AC103853.2	0.697412	3.8e-79	postive
FMR1	AC103853.2	0.502927	1.21e-35	postive
METTL14	AC111170.2	0.512549	3.57e-37	postive
RBM15	AC111170.2	0.750598	5.56e-98	postive
YTHDC2	AC111170.2	0.686632	7.95e-76	postive
FMR1	AC111170.2	0.594631	1.84e-52	postive
METTL14	AC036108.3	0.517793	4.98e-38	postive
RBM15	AC036108.3	0.693092	8.46e-78	postive
YTHDC2	AC036108.3	0.697462	3.66e-79	postive
METTL14	AC009041.3	0.559781	1.9e-45	postive
RBM15	AC009041.3	0.636343	4.52e-62	postive
YTHDC2	AC009041.3	0.587259	6.59e-51	postive
FMR1	AC009041.3	0.501551	1.99e-35	postive
RBM15	BNC2-AS1	0.589893	1.85e-51	postive
YTHDC2	BNC2-AS1	0.601728	5.35e-54	postive
YTHDC2	LINC02035	0.528607	7.67e-40	postive
METTL14	AC008124.1	0.511858	4.62e-37	postive
RBM15	AC008124.1	0.583193	4.56e-50	postive
YTHDC1	AC008124.1	0.571699	9.4e-48	postive
YTHDC2	AC008124.1	0.691593	2.46e-77	postive
FMR1	AC008124.1	0.515467	1.2e-37	postive
METTL14	CR936218.1	0.550878	8.7e-44	postive
RBM15	CR936218.1	0.793681	3.85e-117	postive
YTHDC2	CR936218.1	0.730546	2.37e-90	postive
FMR1	CR936218.1	0.610538	5.86e-56	postive
RBM15	AL161729.3	0.566022	1.21e-46	postive
RBM15	AC008543.1	0.655781	4.48e-67	postive
YTHDC2	AC008543.1	0.53595	4.13e-41	postive
FMR1	AC008543.1	0.526106	2.04e-39	postive
RBM15	AC124319.1	0.554893	1.57e-44	postive
YTHDC2	AC124319.1	0.573004	5.19e-48	postive
FMR1	AC124319.1	0.520397	1.85e-38	postive
RBM15	AC016999.1	0.770955	1.65e-106	postive
YTHDC2	AC016999.1	0.612941	1.67e-56	postive
RBM15	AC008083.2	0.507355	2.43e-36	postive
YTHDC2	AC008083.2	0.528895	6.85e-40	postive
RBM15	ITPKB-IT1	0.769954	4.54e-106	postive
YTHDC2	ITPKB-IT1	0.593591	3.06e-52	postive
YTHDF3	ITPKB-IT1	0.514258	1.89e-37	postive
FMR1	ITPKB-IT1	0.553519	2.83e-44	postive
METTL14	RNF213-AS1	0.529886	4.63e-40	postive
RBM15	RNF213-AS1	0.706902	3.4e-82	postive
YTHDC2	RNF213-AS1	0.679474	1.06e-73	postive
FMR1	RNF213-AS1	0.556395	8.23e-45	postive
METTL14	AL162584.1	0.502851	1.25e-35	postive
RBM15	AL162584.1	0.733559	1.87e-91	postive
YTHDC2	AL162584.1	0.683797	5.62e-75	postive
FMR1	AL162584.1	0.551655	6.26e-44	postive
RBM15	AC004067.1	0.518081	4.46e-38	postive
YTHDC2	AC004067.1	0.59625	8.26e-53	postive
METTL14	AC022001.2	0.529954	4.51e-40	postive
RBM15	AC022001.2	0.760331	5.95e-102	postive
YTHDC2	AC022001.2	0.679003	1.46e-73	postive
YTHDF3	AC022001.2	0.518904	3.26e-38	postive
FMR1	AC022001.2	0.600828	8.42e-54	postive
RBM15	AC009686.1	0.714284	1.18e-84	postive
YTHDC2	AC009686.1	0.585318	1.67e-50	postive
YTHDF3	AC009686.1	0.537481	2.23e-41	postive
FMR1	AC009686.1	0.581023	1.27e-49	postive
YTHDC2	AC087878.1	0.534432	7.6e-41	postive
RBM15	AL603839.3	0.520637	1.68e-38	postive
METTL14	AP000487.1	0.508839	1.41e-36	postive
RBM15	AP000487.1	0.781031	4.58e-111	postive
YTHDC2	AP000487.1	0.711025	1.47e-83	postive
FMR1	AP000487.1	0.59252	5.17e-52	postive
RBM15	AL589986.2	0.638826	1.09e-62	postive
YTHDC2	AL589986.2	0.515982	9.87e-38	postive
RBM15	AC067817.1	0.620146	3.62e-58	postive
YTHDC2	AC067817.1	0.627211	7.67e-60	postive
METTL14	AL049780.2	0.515797	1.06e-37	postive
RBM15	AL049780.2	0.748975	2.45e-97	postive
YTHDC2	AL049780.2	0.65969	3.98e-68	postive
FMR1	AL049780.2	0.575159	1.93e-48	postive
RBM15	PRC1-AS1	0.706329	5.23e-82	postive
YTHDC2	PRC1-AS1	0.523533	5.54e-39	postive
RBM15	AC005062.1	0.577514	6.52e-49	postive
YTHDC2	AC005062.1	0.650926	8.62e-66	postive
FMR1	AC005062.1	0.526597	1.68e-39	postive
RBM15	AC021087.3	0.59667	6.71e-53	postive
YTHDC2	AC021087.3	0.56448	2.4e-46	postive
RBM15	AC011773.1	0.720408	9.43e-87	postive
YTHDF3	AC011773.1	0.530044	4.35e-40	postive
FMR1	AC011773.1	0.502219	1.57e-35	postive
RBM15	CSNK1G2-AS1	0.683136	8.84e-75	postive
YTHDC2	CSNK1G2-AS1	0.591918	6.93e-52	postive
RBM15	AC004951.1	0.778064	1.06e-109	postive
YTHDC2	AC004951.1	0.670928	3.07e-71	postive
FMR1	AC004951.1	0.563587	3.56e-46	postive
RBM15	AL138921.1	0.688536	2.11e-76	postive
YTHDC2	AL138921.1	0.59241	5.45e-52	postive
RBM15	AC013468.1	0.681572	2.57e-74	postive
YTHDC2	AC013468.1	0.64539	2.35e-64	postive
METTL14	AC103858.1	0.541373	4.56e-42	postive
RBM15	AC103858.1	0.650018	1.49e-65	postive
YTHDC2	AC103858.1	0.693575	6e-78	postive
FMR1	AC103858.1	0.538427	1.52e-41	postive
RBM15	VIPR1-AS1	0.550703	9.37e-44	postive
YTHDC2	VIPR1-AS1	0.60517	9.33e-55	postive
METTL14	AL133243.2	0.541717	3.96e-42	postive
RBM15	AL133243.2	0.78982	3.05e-115	postive
YTHDC2	AL133243.2	0.70641	4.92e-82	postive
YTHDF3	AL133243.2	0.533653	1.04e-40	postive
FMR1	AL133243.2	0.631208	8.28e-61	postive
RBM15	AC073111.1	0.537913	1.87e-41	postive
RBM15	AC002128.1	0.651523	6.01e-66	postive
YTHDC2	AC002128.1	0.684393	3.73e-75	postive
FMR1	AC002128.1	0.515898	1.02e-37	postive
RBM15	AL359697.1	0.6829	1.04e-74	postive
YTHDC2	AL359697.1	0.591849	7.17e-52	postive
FMR1	AL359697.1	0.580778	1.42e-49	postive
METTL14	NORAD	0.526195	1.97e-39	postive
YTHDC1	NORAD	0.533231	1.23e-40	postive
METTL14	AL138999.1	0.540738	5.92e-42	postive
RBM15	AL138999.1	0.719622	1.77e-86	postive
YTHDC2	AL138999.1	0.672421	1.16e-71	postive
YTHDF3	AL138999.1	0.527529	1.17e-39	postive
FMR1	AL138999.1	0.605985	6.15e-55	postive
RBM15	LAMTOR5-AS1	0.855437	2e-154	postive
YTHDC2	LAMTOR5-AS1	0.617151	1.8e-57	postive
FMR1	LAMTOR5-AS1	0.501844	1.79e-35	postive
METTL14	AC004076.2	0.508256	1.75e-36	postive
RBM15	AC004076.2	0.724899	2.51e-88	postive
YTHDC1	AC004076.2	0.512651	3.44e-37	postive
YTHDC2	AC004076.2	0.731046	1.56e-90	postive
FMR1	AC004076.2	0.537827	1.94e-41	postive
METTL14	AL133445.2	0.516278	8.82e-38	postive
RBM15	AL133445.2	0.723919	5.57e-88	postive
YTHDC2	AL133445.2	0.686207	1.07e-75	postive
FMR1	AL133445.2	0.581853	8.59e-50	postive
RBM15	AC010168.2	0.602772	3.16e-54	postive
YTHDC2	AC010168.2	0.595227	1.37e-52	postive
YTHDC2	AC005785.1	0.568164	4.64e-47	postive
METTL14	AC009145.1	0.521375	1.27e-38	postive
RBM15	AC009145.1	0.735964	2.41e-92	postive
YTHDC2	AC009145.1	0.675368	1.66e-72	postive
FMR1	AC009145.1	0.573286	4.56e-48	postive
RBM15	AC087222.1	0.571536	1.01e-47	postive
YTHDC2	AC087222.1	0.573854	3.52e-48	postive
FMR1	AC087222.1	0.503792	8.89e-36	postive
RBM15	AC004943.3	0.624107	4.22e-59	postive
YTHDC2	AC004943.3	0.522157	9.41e-39	postive
FMR1	AC004943.3	0.518164	4.32e-38	postive
RBM15	SLFNL1-AS1	0.565999	1.22e-46	postive
RBM15	HM13-IT1	0.58153	1e-49	postive
RBM15	AC027271.1	0.59586	1e-52	postive
YTHDC2	AC027271.1	0.588872	3.03e-51	postive
FMR1	AC027271.1	0.554608	1.78e-44	postive
METTL14	AC027514.1	0.543309	2.06e-42	postive
RBM15	AC027514.1	0.791063	7.55e-116	postive
YTHDC2	AC027514.1	0.725868	1.14e-88	postive
YTHDF3	AC027514.1	0.526569	1.7e-39	postive
FMR1	AC027514.1	0.618933	6.95e-58	postive
METTL14	AC016866.2	0.531394	2.55e-40	postive
RBM15	AC016866.2	0.76248	7.44e-103	postive
YTHDC2	AC016866.2	0.679755	8.79e-74	postive
FMR1	AC016866.2	0.588234	4.13e-51	postive
YTHDC2	CADM3-AS1	0.507752	2.1e-36	postive
RBM15	MIR17HG	0.803092	6.07e-122	postive
YTHDC2	MIR17HG	0.668754	1.26e-70	postive
YTHDF3	MIR17HG	0.532535	1.62e-40	postive
FMR1	MIR17HG	0.594503	1.95e-52	postive
RBM15	AC013549.1	0.772865	2.35e-107	postive
YTHDC2	AC013549.1	0.689227	1.3e-76	postive
FMR1	AC013549.1	0.537349	2.35e-41	postive
RBM15	AC105137.2	0.614844	6.13e-57	postive
RBM15	AL096701.3	0.576142	1.23e-48	postive
YTHDC2	AL096701.3	0.554461	1.89e-44	postive
RBM15	OSMR-AS1	0.612316	2.32e-56	postive
YTHDC2	OSMR-AS1	0.588349	3.9e-51	postive
RBM15	AC137932.2	0.547869	3.09e-43	postive
METTL14	AL157871.5	0.548042	2.87e-43	postive
RBM15	AL157871.5	0.803011	6.69e-122	postive
YTHDC1	AL157871.5	0.538544	1.45e-41	postive
YTHDC2	AL157871.5	0.731399	1.16e-90	postive
FMR1	AL157871.5	0.577527	6.48e-49	postive
RBM15	AC034229.4	0.578785	3.61e-49	postive
YTHDC2	AC034229.4	0.60336	2.34e-54	postive
YTHDC2	ZNF32-AS1	0.567089	7.51e-47	postive
FMR1	ZNF32-AS1	0.513964	2.1e-37	postive
YTHDC2	AC009022.1	0.515127	1.36e-37	postive
RBM15	AC020763.1	0.596857	6.11e-53	postive
YTHDC2	AC020763.1	0.540164	7.48e-42	postive
RBM15	AL442125.2	0.592192	6.06e-52	postive
YTHDC2	AL442125.2	0.503528	9.78e-36	postive
RBM15	AC093799.1	0.715157	5.99e-85	postive
YTHDC2	AC093799.1	0.63492	1.02e-61	postive
FMR1	AC093799.1	0.507626	2.2e-36	postive
RBM15	AC022400.5	0.507376	2.41e-36	postive
YTHDC2	AC022400.5	0.617248	1.71e-57	postive
RBM15	AC007365.1	0.645939	1.7e-64	postive
YTHDC2	AC007365.1	0.529463	5.47e-40	postive
RBM15	AC007000.4	0.669686	6.88e-71	postive
YTHDC2	AC007000.4	0.525219	2.88e-39	postive
RBM15	AL031673.1	0.521046	1.44e-38	postive
YTHDC2	AL031673.1	0.506882	2.89e-36	postive
METTL14	AL031770.1	0.526251	1.93e-39	postive
RBM15	AL031770.1	0.796375	1.73e-118	postive
YTHDC2	AL031770.1	0.719623	1.77e-86	postive
YTHDF3	AL031770.1	0.503709	9.16e-36	postive
FMR1	AL031770.1	0.593751	2.83e-52	postive
METTL14	AC103853.1	0.543822	1.67e-42	postive
RBM15	AC103853.1	0.738426	2.88e-93	postive
YTHDC2	AC103853.1	0.689718	9.22e-77	postive
FMR1	AC103853.1	0.519499	2.6e-38	postive
METTL14	AP002336.2	0.510189	8.57e-37	postive
RBM15	AP002336.2	0.743978	2.2e-95	postive
YTHDC2	AP002336.2	0.685495	1.75e-75	postive
FMR1	AP002336.2	0.586161	1.11e-50	postive
RBM15	AL591684.2	0.546875	4.68e-43	postive
METTL14	AC006441.1	0.576672	9.62e-49	postive
RBM15	AC006441.1	0.745183	7.52e-96	postive
YTHDC2	AC006441.1	0.725425	1.63e-88	postive
FMR1	AC006441.1	0.60247	3.68e-54	postive
METTL14	AC008937.3	0.575661	1.53e-48	postive
RBM15	AC008937.3	0.769409	7.86e-106	postive
YTHDC2	AC008937.3	0.736348	1.73e-92	postive
YTHDF3	AC008937.3	0.511522	5.23e-37	postive
FMR1	AC008937.3	0.589502	2.24e-51	postive
METTL14	AC134407.1	0.552463	4.44e-44	postive
RBM15	AC134407.1	0.779922	1.49e-110	postive
YTHDC2	AC134407.1	0.719553	1.87e-86	postive
YTHDF3	AC134407.1	0.528476	8.07e-40	postive
FMR1	AC134407.1	0.630565	1.19e-60	postive
METTL14	AC090739.1	0.532662	1.54e-40	postive
RBM15	AC090739.1	0.747258	1.16e-96	postive
YTHDC2	AC090739.1	0.687275	5.08e-76	postive
FMR1	AC090739.1	0.572195	7.5e-48	postive
RBM15	AC005674.2	0.538409	1.53e-41	postive
YTHDC2	AC005674.2	0.662293	7.78e-69	postive
RBM15	AL356481.1	0.561137	1.05e-45	postive
YTHDC2	AL356481.1	0.566882	8.24e-47	postive
FMR1	AL356481.1	0.516568	7.91e-38	postive
RBM15	AC011825.2	0.786263	1.58e-113	postive
YTHDC2	AC011825.2	0.686003	1.23e-75	postive
FMR1	AC011825.2	0.567491	6.28e-47	postive
METTL14	AC020612.3	0.552115	5.15e-44	postive
RBM15	AC020612.3	0.785178	5.19e-113	postive
YTHDC2	AC020612.3	0.743287	4.07e-95	postive
FMR1	AC020612.3	0.596191	8.5e-53	postive
RBM15	AC087392.2	0.644133	4.94e-64	postive
YTHDC2	AC087392.2	0.660099	3.08e-68	postive
RBM15	AP001610.2	0.561157	1.04e-45	postive
RBM15	AC090772.2	0.766702	1.18e-104	postive
YTHDC2	AC090772.2	0.627345	7.12e-60	postive
YTHDF3	AC090772.2	0.510529	7.56e-37	postive
FMR1	AC090772.2	0.589816	1.92e-51	postive
METTL14	LDLRAD4-AS1	0.52001	2.14e-38	postive
RBM15	LDLRAD4-AS1	0.676056	1.05e-72	postive
YTHDC2	LDLRAD4-AS1	0.686253	1.03e-75	postive
FMR1	LDLRAD4-AS1	0.533107	1.29e-40	postive
METTL14	AC021205.3	0.517526	5.51e-38	postive
RBM15	AC021205.3	0.590321	1.51e-51	postive
YTHDC2	AC021205.3	0.641771	1.97e-63	postive
RBM15	MIRLET7BHG	0.691467	2.68e-77	postive
YTHDC2	MIRLET7BHG	0.56661	9.31e-47	postive
RBM15	NSMCE1-DT	0.655678	4.77e-67	postive
YTHDC2	NSMCE1-DT	0.603612	2.06e-54	postive
RBM15	MIR34AHG	0.671917	1.61e-71	postive
YTHDC2	MIR34AHG	0.611363	3.81e-56	postive
RBM15	AC024257.3	0.609582	9.63e-56	postive
YTHDC2	AC024257.3	0.630437	1.28e-60	postive
[truncated: 2,423 more rows]

## Sheet: cluster analysis
ID	cluster
TCGA-78-7160	1
TCGA-49-6743	2
TCGA-05-4425	1
TCGA-78-7143	1
TCGA-55-8087	1
TCGA-55-6986	1
TCGA-35-4123	2
TCGA-55-7576	2
TCGA-64-5781	1
TCGA-L9-A50W	1
TCGA-97-A4M5	1
TCGA-35-4122	1
TCGA-55-A48Z	1
TCGA-86-6851	1
TCGA-NJ-A4YF	1
TCGA-05-4389	1
TCGA-NJ-A4YQ	1
TCGA-55-6981	1
TCGA-97-7546	1
TCGA-MN-A4N1	1
TCGA-62-A471	1
TCGA-55-7570	2
TCGA-44-3917	2
TCGA-55-A4DF	1
TCGA-50-5946	2
TCGA-78-8648	1
TCGA-67-3770	1
TCGA-50-5936	2
TCGA-67-6216	1
TCGA-69-7974	2
TCGA-86-8281	1
TCGA-44-2662	2
TCGA-93-A4JQ	2
TCGA-55-8207	1
TCGA-97-8176	1
TCGA-86-8280	1
TCGA-MP-A4T8	1
TCGA-55-A492	1
TCGA-J2-8192	1
TCGA-50-8460	1
TCGA-NJ-A55A	1
TCGA-55-8097	1
TCGA-44-6147	1
TCGA-55-A490	1
TCGA-86-7711	2
TCGA-MP-A4TK	1
TCGA-50-5066	2
TCGA-44-2666	1
TCGA-50-5942	1
TCGA-69-8453	1
TCGA-44-8119	2
TCGA-MP-A4TE	1
TCGA-55-6543	1
TCGA-49-AAR3	2
TCGA-38-4632	2
TCGA-62-A46S	1
TCGA-99-8033	2
TCGA-55-6980	1
TCGA-05-4244	1
TCGA-91-8497	1
TCGA-64-1680	1
TCGA-86-7953	2
TCGA-55-8616	1
TCGA-86-8055	1
TCGA-73-4668	1
TCGA-95-7567	1
TCGA-99-AA5R	1
TCGA-97-8174	1
TCGA-55-8089	2
TCGA-69-A59K	1
TCGA-55-6978	2
TCGA-78-7153	1
TCGA-05-5715	1
TCGA-69-8254	1
TCGA-J2-A4AE	1
TCGA-78-7150	1
TCGA-93-A4JN	1
TCGA-J2-8194	1
TCGA-55-6712	1
TCGA-44-2668	2
TCGA-55-7815	1
TCGA-50-5049	1
TCGA-49-4510	1
TCGA-73-4666	2
TCGA-MP-A5C7	1
TCGA-55-7994	2
TCGA-95-7039	2
TCGA-78-7156	1
TCGA-55-8299	1
TCGA-44-7661	2
TCGA-44-4112	1
TCGA-69-7765	1
TCGA-55-7281	1
TCGA-50-6597	1
TCGA-73-4677	1
TCGA-05-4434	1
TCGA-MP-A4SW	1
TCGA-55-6972	1
TCGA-78-7633	1
TCGA-44-2659	1
TCGA-55-6983	1
TCGA-97-A4M0	1
TCGA-50-5068	1
TCGA-86-A4P8	1
TCGA-86-A4D0	2
TCGA-55-8085	1
TCGA-50-5935	1
TCGA-53-7813	1
TCGA-73-4662	1
TCGA-62-8399	1
TCGA-44-7671	1
TCGA-97-7552	1
TCGA-44-6145	1
TCGA-44-7670	2
TCGA-49-AARO	1
TCGA-44-2657	1
TCGA-55-8204	1
TCGA-64-1676	1
TCGA-91-8496	1
TCGA-35-3615	1
TCGA-55-8096	1
TCGA-67-6215	1
TCGA-53-A4EZ	1
TCGA-MP-A4SY	1
TCGA-73-4676	2
TCGA-86-8075	1
TCGA-78-8660	2
TCGA-91-6840	1
TCGA-44-2665	1
TCGA-44-6775	1
TCGA-75-7025	1
TCGA-44-A479	2
TCGA-78-7146	2
TCGA-91-8499	2
TCGA-55-6970	1
TCGA-05-4420	2
TCGA-86-7701	2
TCGA-NJ-A55R	1
TCGA-05-4397	2
TCGA-53-7626	1
TCGA-95-7944	1
TCGA-44-2656	1
TCGA-73-A9RS	1
TCGA-44-7667	2
TCGA-NJ-A55O	1
TCGA-55-8301	1
TCGA-05-4415	2
TCGA-91-6835	1
TCGA-55-7725	1
TCGA-55-8506	1
TCGA-50-5931	2
TCGA-44-5645	1
TCGA-55-A494	1
TCGA-50-5930	1
TCGA-38-4627	1
TCGA-67-4679	1
TCGA-55-7903	1
TCGA-55-8619	1
TCGA-05-5428	1
TCGA-55-7724	1
TCGA-97-7938	1
TCGA-50-6590	2
TCGA-69-8255	2
TCGA-73-7498	1
TCGA-78-7148	1
TCGA-95-A4VN	2
TCGA-78-7152	1
TCGA-MP-A4TD	1
TCGA-55-7914	1
TCGA-44-A47A	1
TCGA-97-A4M3	1
TCGA-67-3773	1
TCGA-50-6593	2
TCGA-73-4659	1
TCGA-38-4630	2
TCGA-78-7540	1
TCGA-J2-A4AD	1
TCGA-44-6778	1
TCGA-38-A44F	1
TCGA-50-6592	2
TCGA-95-8494	2
TCGA-50-5055	1
TCGA-75-5147	1
TCGA-86-8278	1
TCGA-05-4250	2
TCGA-4B-A93V	1
TCGA-86-7713	2
TCGA-55-6982	1
TCGA-67-6217	1
TCGA-44-6146	1
TCGA-49-4512	1
TCGA-64-5774	2
TCGA-97-8177	1
TCGA-78-8640	2
TCGA-95-7947	2
TCGA-44-6777	1
TCGA-55-7816	1
TCGA-49-AAR4	1
TCGA-55-7907	1
TCGA-86-8359	1
TCGA-50-5051	1
TCGA-05-4402	1
TCGA-50-8459	1
TCGA-NJ-A7XG	1
TCGA-49-4488	1
TCGA-64-5815	1
TCGA-86-8056	1
TCGA-78-8655	1
TCGA-MP-A4TF	1
TCGA-55-8203	1
TCGA-91-6848	2
TCGA-86-8073	1
TCGA-64-5775	2
TCGA-44-7659	1
TCGA-55-A4DG	1
TCGA-55-6985	1
TCGA-86-8054	2
TCGA-38-4629	2
TCGA-78-7147	2
TCGA-55-8092	1
TCGA-86-A456	1
TCGA-55-8302	1
TCGA-05-4384	1
TCGA-55-8511	1
TCGA-97-7941	1
TCGA-62-8397	1
TCGA-91-6830	1
TCGA-44-3398	1
TCGA-55-7913	2
TCGA-55-1592	1
TCGA-91-A4BD	1
TCGA-78-7149	1
TCGA-78-7535	1
TCGA-49-6742	1
TCGA-05-4249	1
TCGA-64-1679	1
TCGA-69-7760	1
TCGA-05-4405	1
TCGA-55-6987	1
TCGA-05-5429	1
TCGA-55-A48X	1
TCGA-86-8673	1
TCGA-86-8674	1
TCGA-49-6744	1
TCGA-44-5643	2
TCGA-05-4382	1
TCGA-49-AARQ	1
TCGA-55-8094	1
TCGA-MP-A4TC	1
TCGA-49-AAR0	1
TCGA-05-4427	2
TCGA-75-6214	2
TCGA-69-7763	1
TCGA-86-8076	1
TCGA-62-A46V	1
TCGA-55-A48Y	1
TCGA-71-6725	1
TCGA-55-6642	1
TCGA-78-7220	2
TCGA-L9-A8F4	1
TCGA-35-5375	1
TCGA-50-5939	1
TCGA-55-8510	1
TCGA-38-6178	1
TCGA-MN-A4N4	1
TCGA-44-7662	2
TCGA-MP-A4T4	1
TCGA-95-A4VP	1
TCGA-55-8206	1
TCGA-86-8585	1
TCGA-95-7562	2
TCGA-05-4426	1
TCGA-55-8508	1
TCGA-99-8025	1
TCGA-44-7672	1
TCGA-NJ-A4YG	1
TCGA-44-8117	1
TCGA-62-A46O	2
TCGA-93-A4JO	1
TCGA-67-3774	1
TCGA-86-8358	2
TCGA-62-8394	2
TCGA-MP-A4T6	1
TCGA-55-8514	1
TCGA-64-1681	1
TCGA-50-5944	1
TCGA-44-A47B	1
TCGA-L4-A4E6	1
TCGA-49-AARR	1
TCGA-49-4507	1
TCGA-75-7027	2
TCGA-38-4625	2
TCGA-44-8120	1
TCGA-44-6776	1
TCGA-62-8402	2
TCGA-75-5125	2
TCGA-64-1678	1
TCGA-97-7554	1
TCGA-78-7167	1
TCGA-50-6595	2
TCGA-64-1677	1
TCGA-97-A4M6	1
TCGA-97-8547	1
TCGA-62-A470	1
TCGA-62-8395	1
TCGA-55-7727	2
TCGA-73-4675	1
TCGA-38-4628	1
TCGA-O1-A52J	1
TCGA-05-4396	1
TCGA-44-7660	2
TCGA-86-8279	1
TCGA-97-7937	1
TCGA-05-5420	1
TCGA-78-7542	2
TCGA-67-3771	1
TCGA-38-7271	1
TCGA-78-7163	1
TCGA-73-4658	1
TCGA-97-8171	1
TCGA-44-6148	1
TCGA-MP-A4T7	1
TCGA-49-4514	1
TCGA-55-8621	1
TCGA-55-8614	1
TCGA-71-8520	1
TCGA-69-7978	1
TCGA-L9-A443	1
TCGA-55-7573	1
TCGA-78-7154	2
TCGA-44-3918	1
TCGA-S2-AA1A	1
TCGA-05-5423	1
TCGA-50-6591	2
TCGA-49-4505	1
TCGA-97-8552	1
TCGA-MP-A4TJ	1
TCGA-73-4670	2
TCGA-55-A493	2
TCGA-49-6745	2
TCGA-38-4631	1
TCGA-38-4626	1
TCGA-55-7227	1
TCGA-55-A57B	1
TCGA-69-7979	1
TCGA-44-A4SS	1
TCGA-05-4424	2
TCGA-MN-A4N5	1
TCGA-99-8028	1
TCGA-75-5146	1
TCGA-55-1596	1
TCGA-55-7910	1
TCGA-80-5611	2
TCGA-91-6828	1
TCGA-69-7761	1
TCGA-91-6849	1
TCGA-MP-A4TH	1
TCGA-44-7669	2
TCGA-73-7499	1
TCGA-55-8505	1
TCGA-86-8671	1
TCGA-95-7948	1
TCGA-95-7043	2
TCGA-50-5044	2
TCGA-J2-A4AG	1
TCGA-86-7955	2
TCGA-62-A472	1
TCGA-MP-A4SV	2
TCGA-49-AARN	1
TCGA-50-5072	2
TCGA-55-5899	2
TCGA-97-A4LX	1
TCGA-L9-A444	1
TCGA-55-8615	1
TCGA-50-7109	1
TCGA-91-7771	1
TCGA-97-A4M1	1
TCGA-44-5644	1
TCGA-78-7536	2
TCGA-MP-A4TI	2
TCGA-05-4403	1
TCGA-99-7458	1
TCGA-64-5778	1
TCGA-78-7145	2
TCGA-NJ-A4YP	1
TCGA-55-7283	1
TCGA-55-8208	1
TCGA-78-7537	1
TCGA-78-7166	1
TCGA-55-7995	2
TCGA-49-4494	1
TCGA-49-4501	1
TCGA-91-6847	2
TCGA-86-A4JF	1
TCGA-49-AAR2	1
TCGA-78-7159	1
TCGA-55-6971	1
TCGA-50-5933	2
TCGA-95-A4VK	1
TCGA-64-5779	1
TCGA-05-4410	1
TCGA-44-A47G	1
TCGA-97-8179	1
TCGA-78-7155	2
TCGA-75-6206	1
TCGA-05-4418	1
TCGA-44-2661	1
TCGA-80-5608	1
TCGA-55-6984	1
TCGA-99-8032	1
TCGA-55-8512	1
TCGA-97-A4M2	1
TCGA-50-6673	1
TCGA-67-3772	1
TCGA-86-7954	1
TCGA-L9-A743	1
TCGA-05-4433	1
TCGA-91-A4BC	1
TCGA-91-6829	1
TCGA-44-6779	2
TCGA-05-4432	1
TCGA-05-4398	2
TCGA-L4-A4E5	1
TCGA-53-7624	2
TCGA-55-6968	2
TCGA-93-A4JP	1
TCGA-44-2655	1
TCGA-55-1594	2
TCGA-50-5941	1
TCGA-49-6767	2
TCGA-78-7539	1
TCGA-55-7726	2
TCGA-78-7162	1
TCGA-55-6979	2
TCGA-86-8669	1
TCGA-75-6212	1
TCGA-44-3396	1
TCGA-50-8457	1
TCGA-49-AARE	1
TCGA-49-4487	2
TCGA-44-6774	1
TCGA-L9-A5IP	1
TCGA-69-8253	1
TCGA-L9-A7SV	1
TCGA-97-8172	1
TCGA-86-A4P7	1
TCGA-55-7574	1
TCGA-NJ-A4YI	1
TCGA-55-8620	1
TCGA-55-7728	1
TCGA-69-7973	2
TCGA-50-5932	1
TCGA-05-4430	1
TCGA-49-4486	1
TCGA-78-8662	1
TCGA-95-8039	1
TCGA-MP-A4TA	1
TCGA-55-7284	1
TCGA-69-7764	1
TCGA-44-A4SU	1
TCGA-49-4506	1
TCGA-78-7161	1
TCGA-49-AAQV	1
TCGA-62-A46P	1
TCGA-49-6761	1
TCGA-44-3919	1
TCGA-69-7980	1
TCGA-93-7348	1
TCGA-86-8074	1
TCGA-78-7158	1
TCGA-05-5425	1
TCGA-91-6831	2
TCGA-97-8175	1
TCGA-86-8672	1
TCGA-50-6594	2
TCGA-86-7714	1
TCGA-86-6562	1
TCGA-55-8090	1
TCGA-55-7911	2
TCGA-55-8507	1
TCGA-93-8067	1
TCGA-97-7553	1
TCGA-55-8205	2
TCGA-05-4390	2
TCGA-86-8668	1
TCGA-62-8398	1
TCGA-55-8513	1
TCGA-83-5908	2
TCGA-05-4422	1
TCGA-50-5045	1
TCGA-91-6836	2
TCGA-55-6975	1
TCGA-55-A491	1
TCGA-93-7347	1
TCGA-MP-A4T9	1
TCGA-49-AAR9	2
TCGA-55-8091	1
TCGA-97-7547	1
TCGA-05-4417	1
TCGA-62-A46R	1
TCGA-49-4490	1
TCGA-05-4395	2
TCGA-62-A46Y	1
TCGA-97-A4M7	1

## Sheet: trainrisk
id	futime	fustat	AC087501.4	L3MBTL2-AS1	AL606489.1	AC007613.1	AC090617.5	AC073316.3	AC010999.2	AC005884.1	TSPOAP1-AS1	ADPGK-AS1	riskScore	risk
TCGA-05-4425	1.83288	0	0.360215	0.34206	1.53962	0.164642	1.14615	0.16328	0.179352	0.124585	0.371056	0.0766447	0.454702	high
TCGA-78-7143	13.5918	1	0.363798	0.851018	1.17027	0.0730008	1.42651	0.364666	0.141374	0.294613	0.292485	0.0805537	0.295372	low
TCGA-55-8087	1.26575	0	0.759357	0.965062	0.753013	0.527138	3.39621	0.234646	0.181936	0.12638	0.444154	0.120943	0.158514	low
TCGA-35-4123	0.49863	0	0.365147	0.565343	0.426527	0.0435381	2.21203	0.0383804	0.0948561	0.131781	0.361091	0.0840747	0.485443	high
TCGA-55-7576	1.83562	0	0.428808	0.251638	0.847265	0.0308304	1.4459	0.0232955	0.0575742	0.106649	0.250933	0.0729005	0.69924	high
TCGA-64-5781	4.27123	0	0.252325	0.0798693	0.528236	0.0109837	1.67414	0.11619	0	0.265965	0.213876	0.0363604	0.646266	high
TCGA-35-4122	0.616438	0	0.269033	0.167882	0.488118	0.0421596	1.73007	0.0371652	0.244941	0.170146	0.172295	0.0523368	0.506719	high
TCGA-55-A48Z	1.78356	0	0.310934	0.492105	0.41423	0.146424	0.605916	0.0455569	0.112593	0.156422	0.316798	0.0997953	0.423789	low
TCGA-NJ-A4YF	5.92055	0	0.508549	0.13951	0.0552033	0.15496	0.968986	0.300526	0.675221	0	0.230961	0.111145	0.173453	low
TCGA-05-4389	3.75068	0	0.228609	0.310125	2.64818	0.0597083	1.01508	0.236857	0.208138	0	0.684669	0.108712	0.560594	high
TCGA-NJ-A4YQ	3.92329	0	0.206238	0.460809	0.651864	0.121989	1.0402	0	0.241615	0	0.551857	0.100958	0.423843	low
TCGA-55-6981	3.77808	1	0.603908	0.716839	1.22915	0.0460043	1.07876	0.0405544	0.0668194	0	0.165889	0.063455	0.697014	high
TCGA-62-A471	3.4137	0	0.481207	0.349436	1.75142	0.0258757	1.82029	0	0.0751668	0	0.105747	0.0571057	0.975162	high
TCGA-55-7570	2.25753	0	0.722514	0.20081	0.215202	0.0805455	3.6358	0.340817	0.456258	0	0.824856	0.0999888	0.187027	low
TCGA-55-A4DF	1.20548	1	1.2412	0.611816	0.833082	0.121257	1.87867	0.618449	0.264182	0	0.393522	0.14336	0.187684	low
TCGA-78-8648	3.31233	1	0.297545	0.57794	0.264262	0.123634	2.24682	0.163482	0.107744	0.149687	0.472567	0.122783	0.326207	low
TCGA-67-3770	1.67123	0	0.106764	0.608299	0.149005	0.181251	0.899077	0.0737439	0	0.253205	0.221211	0.0346159	0.433482	low
TCGA-86-8281	0.003	0	0.668419	0.31416	0.197883	0.117267	1.194	0.0979341	0.134468	0.261538	0.231459	0.0868341	0.37978	low
TCGA-97-8176	1.28219	1	0.377818	0.206568	4.08259	0.177921	1.10438	0.0830346	0.045604	0	0.211341	0.16457	1.16682	high
TCGA-MP-A4T8	0.441096	1	0.288888	0.164597	0.403186	0.0377259	0.61925	0.019954	0.0328772	0	0.288399	0.0124887	0.782414	high
TCGA-55-A492	1.63288	0	0.337299	0.172469	0.168988	0.0474362	1.57582	0.0418167	0.344496	0.335021	0.0513157	0.0916022	0.358433	low
TCGA-NJ-A55A	0.0410959	0	0.612544	1.00471	0.725367	0.101808	5.57042	0.314116	0.59149	0.308154	0.868839	0.15447	0.0951962	low
TCGA-55-A490	0.271233	1	0.278873	0.150063	0.499485	0.0254926	2.09224	0.0224727	0	0	0.134823	0.0843906	0.831019	high
TCGA-86-7711	2.86575	1	0.161762	0.238359	0.163484	0.0509903	0.926655	0.269698	0.0666553	0	0.080902	0.0464194	0.542454	high
TCGA-MP-A4TK	1.59452	1	0.407972	0.94211	0.271752	0.0169518	1.63971	0.112077	0.0738655	0.0513098	0.391214	0.0982049	0.419573	low
TCGA-50-5066	3.95068	0	0.652703	0.349242	1.07985	0.0951335	2.86918	0.139229	0.0462831	0.158798	0.226676	0.0774333	0.546379	high
TCGA-50-5942	5.06027	0	0.60275	0.582971	0.27262	0.204071	1.43559	0.0539688	0.0444609	0.0617685	0.470957	0.0422222	0.419232	low
TCGA-44-8119	0.780822	0	0.235366	0.518528	0.183953	0.0688497	1.08472	0.06828	0.150002	0	0.130341	0.0356124	0.535369	high
TCGA-55-6543	1.19178	0	0.866183	0.274176	0.208944	0.107529	1.03151	0.103408	0.0425951	0.118353	0.119848	0.0323603	0.540434	high
TCGA-49-AAR3	5.1863	0	0.592046	0.449766	1.32206	0.247409	1.54104	0.122681	0.269514	0.0936076	0.390313	0.191958	0.3081	low
TCGA-38-4632	3.71781	1	0.213908	0.189586	0.417958	0.234649	0.993475	0	0.284015	0	0.206832	0.0970972	0.42113	low
TCGA-99-8033	1.79726	1	0.377839	0.294534	2.56189	0.149499	0.906631	0.0954332	0.112315	0	0.304862	0.115192	0.764602	high
TCGA-05-4244	0.003	0	0.391007	0.407822	0.751468	0.0585954	0.85876	0.0154962	0.127661	0.106414	0.219743	0.0678907	0.5911	high
TCGA-86-7953	2.73151	0	0.472966	0.329361	0.985741	0.0461177	1.04763	0.0914721	0.0502381	0.104692	0.328438	0.114501	0.597506	high
TCGA-55-8616	0.131507	0	0.546126	0.374545	0.0494018	0.12943	1.35493	0.0733482	0.120852	0.0559657	0.146683	0.0306046	0.486246	high
TCGA-73-4668	1.27945	0	0.196838	0.22604	0.178885	0.0502147	0.85859	0.110665	0.0911685	0.0506634	0.102607	0.0173156	0.62094	high
TCGA-99-AA5R	1.80274	0	0.740158	0.67397	0.59433	0.240982	1.46704	0.122558	0.0403865	1.34659	0.782069	0.12273	0.109176	low
TCGA-55-8089	1.92329	1	0.333615	0.340711	1.4144	0.0805577	1.1469	0.0608694	0.0752187	0.0696664	0.477228	0.20477	0.557305	high
TCGA-69-A59K	1.61918	0	0.469175	0.46173	0.458363	0.0935756	1.41714	0.0206225	0.135915	0.0472059	0.168714	0.0838964	0.533553	high
TCGA-78-7153	9.9589	0	0.468846	0.127204	0.701083	0.10496	1.53827	0.971521	0.15245	0.158847	0.0630799	0.0434323	0.204238	low
TCGA-05-5715	0.169863	0	0.740366	0.202803	3.54697	0.0390457	0.610394	0	0	0.157578	0.206502	0.0538568	1.39447	high
TCGA-69-8254	1.12055	0	0.294786	0.462105	2.51422	0.059883	2.35707	0.0791834	0.0186381	0.181254	0.623126	0.0389392	0.749321	high
TCGA-J2-A4AE	2.95616	0	0.444414	0.895496	0.582426	0.13872	3.42715	0.104817	0.0863511	0.539845	0.328715	0.123005	0.257102	low
TCGA-78-7150	1.82466	1	0.154283	0.293015	3.98985	0.0497771	1.21587	0.175521	0.0361496	0.100444	0.113679	0.0549272	1.29915	high
TCGA-93-A4JN	1.96712	0	0.76199	0.523976	1.06958	0.272218	2.29987	0.127043	0.383758	0.43621	0.346448	0.159026	0.183712	low
TCGA-J2-8194	1.98356	0	0.609901	0.429893	0.368564	0.0402341	0.909763	0.501615	0.0500901	0.104384	0.174098	0.0523249	0.358374	low
TCGA-50-5049	8.47671	0	0.374848	0.628157	0.107709	0.0604694	1.06347	0.186571	0	0.305049	0.55966	0.0750665	0.339128	low
TCGA-95-7039	3.48493	0	0.333825	0.228241	1.50021	0.219716	1.50271	0	0.159564	0.221679	0.070425	0.05051	0.584033	high
TCGA-78-7156	2.67397	1	0.229346	0.404462	0.426783	0.359405	2.63367	0.34323	0.26101	0.181308	0.0431997	0.132196	0.205369	low
TCGA-55-8299	1.28493	1	0.653076	0.490004	0.827071	0.103185	1.55546	0.194916	0.0642308	0.0446172	0.568749	0.0548971	0.438917	low
TCGA-44-7661	1.52603	1	0.294153	0.262226	1.08498	0.0548764	1.02945	0.0435379	0.0717352	0.0996601	0.300779	0.104456	0.660452	high
TCGA-69-7765	0.452055	0	0.400561	0.454335	0.706569	0.0813702	1.07329	0.376586	0.13296	0.369438	0.220062	0.168354	0.267013	low
TCGA-73-4677	0.10411	1	0.278612	0.182462	0.258113	0.0658677	1.46732	0.0348388	0.0765362	0.159495	0.158343	0.0399754	0.603735	high
TCGA-78-7633	4.1863	1	0.264516	0.274882	0.536345	0.123183	0.56166	0.132721	0.0795191	0.19333	0.0460641	0.0264303	0.539304	high
TCGA-44-2659	3.74521	0	0.267157	0.546849	0.0580002	0.108541	0.477225	0.0143524	0.0945909	0.295679	0.301372	0.0628797	0.401778	low
TCGA-50-5068	4.10685	1	0.469124	0.66822	0	0.0268026	2.35687	0.0354411	0.291973	0.486757	0.328605	0.0443635	0.262528	low
TCGA-86-A4D0	0.317808	1	0.538434	0.17602	1.55221	0.177514	0.804134	0.0853555	0.140636	0.0976913	0.162936	0.0333888	0.632234	high
TCGA-55-8085	2.47671	0	0.218689	0.488628	0.785475	0.282226	1.68897	0.606431	0.256202	0.0711871	0.309548	0.180043	0.166159	low
TCGA-44-7671	2.43562	0	0.194973	0.152474	0.252106	0.0314526	0.768269	0.0415898	0.0228418	0.0634673	0.0756108	0.0216917	0.784599	high
TCGA-44-6145	1.63014	0	0.364808	0.286694	1.22897	0.057497	0.741543	0.121645	0.0501073	0	0.414662	0.0856518	0.666702	high
TCGA-55-8204	1.41096	0	0.489885	0.370702	0.112171	0.076969	1.6818	0.0925239	0.0609788	0.211791	0.161481	0.0810719	0.465354	high
TCGA-91-8496	1.38356	0	0.616888	0.328046	0.0602671	0.281958	0.859521	0	0.147432	0.477923	0.309085	0.130675	0.256605	low
TCGA-67-6215	0.476712	0	0.225615	0.249121	0.999561	0.187057	0.843526	0.0126844	0.0417989	0	0.127985	0.0952663	0.706967	high
TCGA-53-A4EZ	2.93425	0	1.4333	0.465628	1.51082	0.137919	2.66812	0.0911851	0.0600965	0	0.174065	0.0285353	0.654844	high
TCGA-73-4676	0.769863	1	0.149642	0.208413	0.487311	0.036478	1.33653	0	0.0794743	0.110412	0.144691	0.00754727	0.741121	high
TCGA-86-8075	1.90137	1	0.409633	0.750581	0.620017	0.0632887	2.07152	0.265008	0	0.127708	0.24343	0.0829311	0.429345	low
TCGA-91-6840	1.01918	0	0.549466	0.324346	0.652869	0.420833	1.83039	0.0718023	0	0.328717	0.274129	0.112349	0.322604	low
TCGA-44-6775	1.93151	0	0.734905	1.11762	2.24664	0.269771	5.19305	0.808317	0.456563	0.631703	0.500584	0.440464	0.0471945	low
TCGA-91-8499	0.0986301	0	0.87933	0.229931	0.249005	0.279591	3.07321	0.0616172	0.101524	0.0705223	0.184835	0.0771295	0.409198	low
TCGA-55-6970	1.27123	1	0.331587	0.20588	0.841012	0.0408038	1.19602	0.0924941	0.0253997	0.141149	0.197583	0.0964832	0.66288	high
TCGA-05-4420	2.49863	0	0.597534	0.258743	0.0700517	0.0699168	1.81881	0.184902	0.228491	0.0264531	0.23951	0.0325479	0.405429	low
TCGA-NJ-A55R	1.65205	0	0.29883	0.267319	1.73474	0.190031	2.52976	0.115169	0.0862541	0.215696	0.171311	0.10157	0.552828	high
TCGA-05-4397	2.00274	1	0.221083	0.545037	7.37266	0.248737	2.02777	0.0616698	0.508051	0	0.392408	0.0997106	1.07288	high
TCGA-44-7667	3.00548	0	0.790648	0.0970861	0	0.0934598	1.60714	0.0164776	0.135747	0	0.0314543	0.0412518	0.614833	high
TCGA-NJ-A55O	0.0356164	0	0.454614	0.363021	1.91786	0.0472246	1.05201	0.0249781	0.123466	0.171528	0.25884	0.078166	0.718931	high
TCGA-05-4415	0.249315	1	0.122478	0.0830748	0.0427339	0.111961	0.843874	0	0.0348468	0.0484119	0.0807447	0.0198553	0.7282	high
TCGA-91-6835	0.216438	0	0.226986	0.835241	1.47837	0.095102	0.76025	0.205778	0	0.0523373	1.09115	0.150257	0.368399	low
TCGA-44-5645	2.33425	0	1.42221	0.963558	2.08305	0.375174	3.27752	0.659256	0.841215	1.40184	1.3015	0.510529	0.0101267	low
TCGA-55-A494	1.31781	0	0.14886	0.898036	4.61953	0.0640366	1.17313	0	0	0	0.43296	0.059621	1.44554	high
TCGA-67-4679	1.2274	0	0.716619	0.532566	0.152197	0.360771	0.723535	0.150647	0.206844	0.459782	0.239643	0.0550003	0.193229	low
TCGA-50-6590	3.52877	1	0.437253	0.266164	0.492896	0.102489	1.80246	0.135521	0	0	0.317829	0.0848195	0.583339	high
TCGA-73-7498	3.25753	0	0.530303	0.442536	0.36632	0.259521	1.83715	0.284892	0.213365	0.414992	0.346077	0.129678	0.185428	low
TCGA-78-7148	1.71507	1	0.180283	0.213996	1.01274	0.0659211	1.06274	0	0.0359054	0.0997652	0.148567	0.0545561	0.81515	high
TCGA-78-7152	3.32877	1	0.456729	0.0500435	0.686467	0.224813	0.847237	0.0424673	0	0.291629	0.231618	0.0664482	0.52696	high
TCGA-MP-A4TD	0.841096	1	0.385541	0.508981	1.69954	0.12894	1.56216	0.159131	0	0.0520367	0.291368	0.028456	0.683826	high
TCGA-97-A4M3	1.47945	0	0.643911	0.195327	0.39317	0.0654022	5.94282	0.302685	0.106868	0.29694	0.100231	0.040595	0.373623	low
TCGA-78-7540	3.27945	1	0.31435	0.238805	1.03299	0.0522467	1.40892	0.0414516	0.0910636	0.0632563	0.0979673	0.0172957	0.788505	high
TCGA-J2-A4AD	1.50685	1	0.35106	0.585244	1.40999	0.114103	2.09034	0.0377197	0.27967	0.215855	0.0925761	0.0354118	0.472155	high
TCGA-44-6778	5.10685	0	1.14957	0.53341	0.701923	0.143299	2.87021	0.663194	0.0520339	0.433737	0.749254	0.256953	0.123863	low
TCGA-50-6592	2.12877	1	0.52805	0.180204	3.42577	0.0527961	2.56448	0.0598392	0.131459	0	0.217577	0.0686618	1.16743	high
TCGA-95-8494	0.230137	0	0.418176	0.373033	0.928498	0.092671	0.611174	0.0612695	0.151426	0.210373	0.116958	0.0671075	0.526739	high
TCGA-86-8278	2.5863	0	0.328584	0.50762	0.910332	0.35865	0.762161	0.0829925	0.058604	0.162834	0.278053	0.0704941	0.387469	low
TCGA-05-4250	0.331507	1	0.178935	0.297354	2.02906	0.0408925	1.4041	0.0617969	0.0254549	0.0707279	0.223291	0.0338425	0.977438	high
TCGA-4B-A93V	0.821918	1	0.724023	0.194127	0.0832162	0.186876	1.78023	0.350067	0.135715	0.0471365	0.112311	0.0837731	0.328989	low
TCGA-86-7713	3.16986	0	0.945702	0.239477	0.205313	0.0864496	0.788346	0.101611	0.0627824	0.14537	0.142011	0.0834697	0.500543	high
TCGA-67-6217	1.15616	0	0.582456	0.501887	0.368818	0.226781	0.867037	0.0782276	0	0.238755	0.341325	0.106082	0.38149	low
TCGA-44-6146	1.99452	0	1.0462	0.806701	8.08124	0.136769	2.51467	0.11006	0.446924	0.961078	0.251215	0.425367	0.439504	high
TCGA-64-5774	7.33151	0	0.493085	0.402681	0.337205	0.0360596	1.84968	0.190727	0.157126	0.0545727	0.0780173	0.0596856	0.479557	high
TCGA-97-8177	1.36712	0	0.616126	0.607794	0.613615	0.103895	1.82719	0.0144611	0.166788	0.529634	0.244501	0.0724069	0.327133	low
TCGA-44-6777	2.70411	1	0.313272	0.612465	0.405069	0.0084227	0.839399	0.0222747	0.0367009	0.407902	0.261197	0.0975884	0.458218	high
TCGA-55-7816	1.28219	1	0.789554	1.05242	0.141534	0.112568	1.0869	0.0175116	0	0	0.310403	0.0822005	0.459513	high
TCGA-55-7907	0.939726	1	0.700339	0.410345	2.11083	0.0817279	1.91646	0.036023	0	0.412291	0.235765	0.0676378	0.675148	high
TCGA-86-8359	1.21644	1	0.656082	0.215223	1.04885	0.0545223	1.21458	0.0576759	0.142545	0.132023	0.290974	0.0812205	0.578827	high
TCGA-05-4402	0.668493	1	0.372858	0.349851	0.303555	0.0689799	1.68888	0.214617	0.0707228	0.0982535	0.152169	0.0436552	0.489517	high
TCGA-NJ-A7XG	1.69041	0	1.44925	0.314561	0.606792	0.151406	0.976346	0	0.164933	0.183311	0.109192	0.0375909	0.475995	high
TCGA-78-8655	6.46575	0	0.477061	0.306093	0.188946	0.0825047	1.10553	0.311703	0.154073	0	0.323008	0.0877895	0.365104	low
TCGA-MP-A4TF	0.920548	1	0.904768	0.281914	0.897728	0.103385	1.74246	0	0.112622	0	0.195719	0.0855608	0.644719	high
TCGA-91-6848	0.613699	0	0.805385	0.382397	0.832218	0.169899	1.66	0.112329	0	0	0.398219	0.0937385	0.531637	high
TCGA-55-A4DG	1.66575	0	0.489741	0.920006	1.04012	0.418491	3.65145	0.0257382	0.0424075	0.117832	0.666791	0.0724901	0.295835	low
TCGA-55-6985	3.37808	0	0.546568	0.285462	0.867705	0.0374726	3.14869	0.0991003	0	0	0.279257	0.0930368	0.702063	high
TCGA-86-8054	3.14521	0	1.11827	0.12493	0	0.0781716	0.740275	0.349855	0.0524036	0.109205	0.0563764	0.0597181	0.414525	low
TCGA-05-4384	1.16712	0	0.468381	0.538412	0.421462	0.0676046	1.58527	0.208585	0.147289	0.272835	0.154393	0.139873	0.333867	low
TCGA-55-7913	1.53699	1	0.0945436	0.390801	1.6028	0.0508384	0.476848	0.107558	0.0664567	0	0.19432	0.0757327	0.796006	high
TCGA-55-1592	1.92055	1	0.783311	0.35642	1.32858	0.198903	1.77819	0.0394514	0.260008	0.270918	0.207997	0.0658445	0.395539	low
TCGA-78-7149	10.7945	0	0.395931	0.153808	0.307687	0.378385	4.67752	0.195785	0.0716856	0.348569	0.0652555	0.0476533	0.297939	low
TCGA-78-7535	2.6	1	0.708051	0.13778	0.0283497	0.196298	1.30626	0.0982137	0.0231174	0.0321165	0.0803492	0.114158	0.508798	high
TCGA-05-4249	4.1726	0	0.725479	0.475534	1.19172	0.223017	0.722508	0.0776043	0	0.0355279	0.29628	0.0971413	0.557677	high
TCGA-64-1679	6.81644	0	0.33345	0.291907	0.381757	0.0762044	0.921387	0.151148	0.0415065	0	0.106481	0.0512415	0.623401	high
TCGA-69-7760	0.553425	0	0.20085	0.324236	0.73583	0.211144	0.914887	0.0242779	0.080003	0	0.158895	0.015195	0.634944	high
TCGA-05-5429	0.753425	1	0.190999	0.0906863	3.53202	0.0124713	0.950437	0.0329816	0.0543422	0	0.0449708	0.0412848	1.71298	high
TCGA-55-A48X	1.88767	0	0.504507	0.622804	0.788609	0.166027	1.67624	0.0975724	0.442104	0.670042	0.705117	0.0916023	0.142417	low
TCGA-49-AARQ	18.4438	0	0.943099	1.87688	0.539096	0.192601	2.0431	0.194039	1.43869	0.0555204	0.19843	0.113854	0.0377268	low
TCGA-55-8094	1.48219	0	0.650413	0.131013	0.914626	0.0540512	0.633729	0.071472	0.510297	0.109068	0.0714654	0.0223663	0.413463	low
TCGA-05-4427	2.16712	0	0.603127	0.15341	0.368268	0.0984532	2.30865	0.0520739	0.128699	0	0.262712	0.105923	0.538485	high
TCGA-75-6214	3.05479	1	0.33389	0.112852	1.63098	0.0465588	0.849153	0	0.0225416	0	0.052232	0.0214066	1.16818	high
TCGA-35-5375	0.723288	0	1.06566	0.116125	0.0853359	0	1.87238	0.211167	0.278344	0.0966742	0.138206	0.0396494	0.398433	low
TCGA-50-5939	1.26027	1	0.368093	0.0647298	1.2653	0.0623121	2.26481	0.131833	0	0	0.16178	0.103139	0.821343	high
TCGA-55-8510	1.47671	0	0.444602	0.638704	0.779614	0.114633	2.07713	0.0275598	0	0.0630856	0.646343	0.198364	0.446446	high
TCGA-MN-A4N4	3.21918	0	0.292531	0.494808	0.401891	0.267412	0.734835	0.0441998	0.0728259	0.252938	0.114507	0.0829909	0.394026	low
TCGA-44-7662	0.59726	0	0.390669	0.37098	0.449019	0.0630217	1.72411	0.111112	0.0457683	0.0317924	0.284066	0.0434638	0.586555	high
TCGA-MP-A4T4	7.16986	1	0.20383	0.654406	0.94825	0.0887273	1.24835	0	0.154647	0.107424	0.531109	0.117489	0.450922	high
TCGA-95-A4VP	1.65753	0	0.473974	0.320253	0.0890483	0.0749899	1.51422	0.0881415	0.10892	0.907919	0.234355	0.0965399	0.242184	low
TCGA-55-8206	2.43288	0	0.55828	0.637299	0.493194	0.266029	1.20944	0.114864	0.141942	0.427259	0.47377	0.166247	0.214672	low
TCGA-86-8585	0.967123	0	0.414921	0.381696	0.316687	0.118529	1.32022	0.0313462	0.154943	0.0717529	0.359023	0.0882848	0.448654	high
TCGA-05-4426	2.16712	0	0.186432	0.299599	0.186806	0.0961363	1.10154	0.0115565	0.323697	0.0264533	0.34351	0.0506304	0.415441	low
TCGA-99-8025	2.90411	0	0.339207	0.243102	0.187579	0.163816	1.06323	0.0309448	0.203945	0.070834	0.189871	0.0435772	0.459535	high
TCGA-44-7672	1.96986	0	0.175826	0.160008	1.14516	0.046879	0.667418	0.0531327	0.0583628	0.0810822	0.463661	0.155188	0.641568	high
TCGA-62-A46O	3.98356	1	0.305779	0.269627	2.08046	0.0698806	0.877846	0	0.478495	0.0604329	0.0431975	0.0660949	0.584856	high
TCGA-67-3774	1.05479	0	0.336411	0.319456	0.0530094	0.0992013	2.38435	0.288583	0.0432258	0.240211	0.393486	0.0574691	0.339659	low
TCGA-86-8358	1.78904	0	0.539819	0.942097	0.926475	0.106695	2.89284	0.0705416	0.523026	0.161473	0.278934	0.0551879	0.242588	low
TCGA-50-5944	4.79452	0	0.695648	0.788443	0.548078	0.451294	0.901916	0.135624	0	0.18627	0.236704	0.084884	0.281825	low
TCGA-44-A47B	0.786301	0	0.383929	0.317025	0.407697	0.213629	0.894539	0.302659	0.0997351	0.0923732	0.148564	0.0568281	0.367655	low
TCGA-49-AARR	13.6767	0	0.582913	0.543823	0.34968	0.046742	3.89103	0.271951	0.325877	0.396141	0.701164	0.123787	0.173751	low
TCGA-49-4507	0.734247	1	0.260442	0.126406	0.226169	0.0952314	2.2331	0	0.115267	0	0.0992042	0.0481637	0.668946	high
TCGA-62-8402	4.10411	1	1.83258	0.536176	0.774206	0.108663	0.743185	0.0239476	0.118372	0	0.346119	0.0749411	0.491086	high
TCGA-97-7554	2.12329	0	0.290793	0.316745	0	0.0860015	0.641667	0.0206764	0.0681348	0.189316	0.152239	0.0388225	0.538788	high
TCGA-78-7167	7.34521	1	0.831024	0.306609	0.594684	0.0677409	2.24088	0.0895739	0.0421676	0.175747	0.0907288	0.0560622	0.581175	high
TCGA-50-6595	0.517808	1	0.284348	0.399155	0.724683	0.0113014	1.12628	0.0896629	0	0.273657	0.138557	0.102883	0.598766	high
TCGA-64-1677	1.72055	1	1.40929	0.330221	0.178807	0.0501927	1.66739	0.176986	0.0729029	0	0.205124	0.0276929	0.5068	high
TCGA-97-A4M6	1.55616	0	0.49725	0.748374	1.28322	0.137223	1.3575	0.204132	0.186854	0.103837	0.804081	0.106468	0.295995	low
TCGA-97-8547	1.8	0	0.525612	1.03765	0.675657	0.15173	1.33423	0	0.110191	0	0.382991	0.07325	0.433617	low
TCGA-62-A470	3.27123	1	0.765155	0.396323	1.47239	0.148369	1.98808	0.168161	0.184714	0.12831	0.137574	0.0701655	0.471839	high
TCGA-55-7727	0.326027	0	0.439964	0.400382	0.537281	0.134062	1.47358	0.17727	0.0730197	0.101445	0.39882	0.0832117	0.417715	low
TCGA-73-4675	2.52603	1	0.479568	0.277199	1.50231	0.0762414	1.8716	0.0756106	0.0830532	0.259614	0.0927862	0.0315486	0.674552	high
TCGA-O1-A52J	4.92603	1	0.265646	0.277483	0.778572	0.914679	1.23376	0.0642203	0.317438	0.196004	1.02159	0.160776	0.0947756	low
TCGA-05-4396	0.830137	1	0.237301	0.267592	2.02853	0.0677888	0.953757	0.14342	0	0.328294	0.146666	0.157085	0.663866	high
TCGA-44-7660	1.62192	0	0.358038	0.470203	0.669804	0.0557096	2.93928	0.82873	0.212404	0	0.220974	0.0691576	0.21452	low
TCGA-86-8279	2.6	0	1.16693	0.474119	1.58811	0.716457	1.12002	0.0280703	0.254375	0.0642542	0.172234	0.065882	0.253065	low
TCGA-67-3771	1.67123	0	0.361972	1.00572	0.523897	0.159317	2.37084	2.81968	0.267003	0.0741882	0.273987	0.0811389	0.0132556	low
TCGA-38-7271	2.19178	1	0.32783	0.284238	0.13925	0.0521183	1.45128	0.379038	0	0.473256	0.883297	0.0754827	0.236731	low
TCGA-78-7163	19.8575	0	0.431308	0.243182	0	0.517482	1.19179	0.162921	0.134218	0	0.124401	0.0407873	0.290783	low
TCGA-55-8614	1.46849	0	0.50217	0.454153	0.175213	0.0765082	2.37072	0.144524	0.0952502	0.396987	0.307414	0.0723634	0.334479	low
TCGA-71-8520	0.575342	1	0.424447	1.44626	1.76843	0.102706	0.267597	0.0603592	0	0	0.115221	0.0661105	0.636388	high
TCGA-69-7978	0.367123	0	0.261377	0.381852	0.68749	0.0796443	1.29295	0.0486064	0.106782	0.111262	0.282775	0.157178	0.504339	high
TCGA-L9-A443	0.528767	1	0.479818	0.506262	0.208338	0.0779764	1.7142	0.103108	0.212358	0.177014	0.175736	0.0161333	0.399111	low
TCGA-78-7154	1.62466	1	0.193639	0.275819	1.37153	0.0531034	1.40089	0.093625	0.192827	0.160734	0.095744	0.0292988	0.634428	high
TCGA-44-3918	2.83836	0	1.0917	1.16732	2.83787	0.408584	5.03486	0.25431	0.806723	0.893245	1.00944	0.525254	0.0302885	low
TCGA-50-6591	0.326027	1	0.531269	0.168164	0.173009	0.0323767	0.253069	0.0856234	0.0470258	0	0.0622658	0.00893161	0.740055	high
TCGA-73-4670	0.358904	0	0.0667751	0.15641	1.36996	0.0406941	0.858821	0.204478	0.17732	0.0492693	0.07924	0.0505175	0.660548	high
TCGA-55-A493	0.0767123	0	0.259664	0.457928	2.4915	0.127161	0.695759	0.0896774	0.0369392	0	0.427966	0.0841904	0.80924	high
TCGA-49-6745	1.43014	0	0.299396	0.330163	0.75483	0.0618005	0.879855	0	0	0.10689	0.178279	0.0949852	0.729462	high
TCGA-38-4626	10.0658	0	0.461355	0.415826	0.0954921	0.178703	2.3257	0.198491	0.0934412	0.389447	0.203628	0.212967	0.251877	low
TCGA-55-7227	2.60822	1	0.423228	0.327864	0.870473	0.386886	1.25339	0.0269253	0.177454	0.431432	0.462583	0.0842595	0.259165	low
TCGA-05-4424	2.50137	0	0.214986	0.306225	0.238672	0.0893296	2.14708	0.0708724	0.0389243	0	0.251252	0.066536	0.600505	high
TCGA-75-5146	6.48767	0	0.484003	0.434766	0	0.0956633	1.96283	0.189744	0.0521052	0.868663	0.301837	0.029689	0.229062	low
TCGA-55-1596	5.65753	0	0.185432	0.506248	1.69836	0.116538	1.18004	0	0.276981	0	0.191013	0.0350713	0.630676	high
TCGA-55-7910	2.84932	0	0.871583	1.07751	0.562309	0.270591	1.67441	0.715607	0.524031	0	0.205989	0.273705	0.076801	low
TCGA-80-5611	7.10959	0	0.220889	0.320154	0.056789	0.159412	2.11824	0.0281054	0.324155	0.0643344	0.12263	0.105543	0.361004	low
TCGA-91-6828	0.884932	0	0.311334	0.312068	2.02773	0.252978	0.926897	0.0836284	0.0688952	0.191429	0.250862	0.170108	0.53099	high
TCGA-91-6849	0.0958904	0	0.491234	0.233238	0.171398	0	3.19659	0.593783	0.209646	0.0970855	0.242889	0.106181	0.254918	low
TCGA-MP-A4TH	2.03014	0	0.524436	0.351052	1.97381	0.196477	1.52038	0.0623524	0.308205	0.142727	0.872852	0.0975622	0.346327	low
TCGA-44-7669	1.5726	1	0.543493	0.297517	0.624669	0.14028	2.02164	0.0927461	0.203751	0.0353833	0.168614	0.106421	0.452271	high
TCGA-73-7499	4.19452	1	0.719516	0.422009	1.3783	0.180554	2.34374	0.187587	0.28098	0	0.423194	0.106733	0.357319	low
TCGA-55-8505	1.20548	0	0.699661	0.203606	3.74843	0.0412634	1.99566	0.0545626	0	0.0624482	0.0892761	0.0426868	1.55299	high
TCGA-86-8671	2.29863	0	0.463427	0.790127	0.205794	0.182933	1.18529	0.101849	0.0839061	0.174853	1.31235	0.167331	0.201296	low
TCGA-J2-A4AG	2.70685	0	0.549331	0.304293	0.223613	0.18831	3.98642	0	0	0.379986	0.51305	0.0259742	0.397716	low
TCGA-62-A472	2.49315	0	0.328716	0.348872	0.944532	0.0353518	1.13983	0	0.539144	0.321009	0.395177	0.204799	0.255659	low
TCGA-97-A4LX	1.68219	0	0.505432	0.345233	0.649716	0.275598	1.09293	0.107183	0.176601	0.196278	0.941178	0.174417	0.23004	low
TCGA-L9-A444	0.841096	0	0.289752	0.362695	0.321675	0.132436	0.917537	0.03184	0.0524611	0.218649	0.755405	0.139495	0.368029	low
TCGA-55-8615	1.22192	0	0.845639	0.219874	0.442581	0.174851	1.99611	0.0973497	0.120299	0	0.31857	0.0152322	0.493746	high
TCGA-50-7109	0.843836	1	0.595953	0.354897	0.0493406	0.230839	1.6239	0.293029	0.120702	0	0.193115	0.0840583	0.323681	low
TCGA-91-7771	1.34795	0	0.292011	0.455554	1.52829	0.181136	1.73253	0.705941	0.0830818	0.865677	0.426276	0.110458	0.135591	low
TCGA-97-A4M1	1.64658	0	0.884314	0.788332	0.396705	0.371195	1.54742	0.0654442	0.251601	0.499349	0.422373	0.0682666	0.165661	low
TCGA-78-7536	0.668493	1	0.781853	0.353303	0.31607	0.0739362	1.27141	0.234638	0.0859115	0.0298387	0.163521	0.0856651	0.456606	high
TCGA-99-7458	2.04658	0	0.357654	0.521572	0.561554	0.16931	1.02677	0.138959	0.0763186	0.353426	0.51789	0.106298	0.306905	low
TCGA-78-7145	2.26301	1	0.162199	0.211783	0.594229	0.148271	0.38028	0.0245074	0	0.112197	0.120298	0.0306772	0.709546	high
TCGA-55-8208	1.84658	0	0.567188	0.553358	0.303626	0.0994354	1.66549	0.338101	0.0928453	0.21498	0.466126	0.193975	0.24845	low
TCGA-78-7537	4.44384	1	0.628432	0.369422	0.380064	0.19149	0.865984	0.043407	0.0715195	0.0331202	0.0986431	0.0815022	0.52838	high
TCGA-49-4494	2.96164	1	0.521952	0.73375	0.674899	0.0280666	1.37113	0.0742251	0	0.0849523	0.0809654	0.0464557	0.652977	high
TCGA-49-4501	3.89315	1	0.391198	0.217452	0.163127	0.148276	1.38055	0.0345997	0.0380055	0.211201	0.383707	0.0505287	0.475195	high
TCGA-78-7159	5.40822	0	0.449442	0.445346	0.190906	0.267945	1.36134	0.307064	0.311344	0	0.161032	0.0295667	0.255629	low
TCGA-50-5933	6.55616	1	0.343776	0.435266	0.81419	0.0476146	0.614089	0.0251843	0.041495	0	0.233506	0.0709303	0.727237	high
TCGA-64-5779	2.36712	0	0.840604	0.280083	0.504265	0.0674055	1.18545	0.463478	0.117485	0.163219	0.330562	0.0892553	0.301156	low
TCGA-44-A47G	0.961644	0	0.431938	0.22009	0.514614	0.134826	2.03243	0.101875	0.209817	0.349794	0.638973	0.0876713	0.292474	low
TCGA-44-2661	3.17534	0	0.539816	0.619722	0.157426	0.162033	1.81342	0.350601	0.0641853	0.222928	0.727695	0.115812	0.215247	low
TCGA-55-8512	1.66301	1	0.555555	0.565237	0.58152	0.172306	5.05056	0.215849	0.118548	0.219595	0.425118	0.0675475	0.299257	low
TCGA-67-3772	1.56986	0	0.236672	0.658732	0.398652	0.335715	1.1371	0.0591888	0.0325075	0.541943	0.269015	0.0370449	0.276314	low
TCGA-05-4433	2	0	0.144779	0.224971	4.82191	0.084221	0.705327	0.0318187	0.0524262	0.291338	0.303696	0.0597438	1.39656	high
TCGA-05-4432	2.08493	0	0.287396	0.497662	0.385375	0.0927241	1.90252	0.367827	0.0897854	0.124737	0.293492	0.055422	0.344306	low
TCGA-05-4398	3.92055	0	0.274958	0.350731	1.34311	0.0675262	0.989648	0.0694478	0.0653861	0.0454197	0.354422	0.0776174	0.688277	high
TCGA-55-1594	3.2274	0	0.277192	0.596119	0.557538	0.134148	1.22331	0.0985464	0.16237	0	0.279488	0.129524	0.420219	low
TCGA-78-7539	2.16712	0	0.305803	0.536106	0.201086	0.118269	1.00848	0.156387	0.117123	0.130173	0.329546	0.0800828	0.373191	low
TCGA-78-7162	8.68219	1	0.391205	0.377893	0.263579	0.104818	1.5904	0.277201	0.0268665	0.7465	0.195653	0.0306165	0.267348	low
TCGA-55-6979	0.649315	1	0.440099	0.593174	0.693479	0.194665	1.29335	0.137283	0.169646	0.235686	0.346297	0.289988	0.255329	low
TCGA-86-8669	2.56986	0	0.384862	0.14147	1.21288	0.136186	0.798364	0.360158	0.0989025	0	0.311017	0.0939227	0.466316	high
TCGA-44-6774	1.80274	0	0.476449	0.37443	0.24076	0.135167	1.14456	0.278026	0	0	0.45491	0.087005	0.409577	low
TCGA-97-8172	1.49315	0	0.630624	1.01803	1.64291	0.163334	1.32362	0.279499	0.0837304	0.261731	0.817633	0.159029	0.244932	low
TCGA-86-A4P7	1.13699	0	0.65868	0.824912	0.93261	0.226886	1.73933	0.0230778	0.114073	0.264131	0.50347	0.245546	0.27523	low
TCGA-55-7574	2.72603	1	0.50871	0.409879	0.451806	0.0845506	2.31308	0.186336	0	0.255918	0.569118	0.139948	0.36249	low
TCGA-NJ-A4YI	0.0109589	1	0.454145	0.246432	0.380296	0.0593069	1.25163	0	0.103369	0.0718042	0.188194	0.0392658	0.643662	high
TCGA-55-8620	1.0274	1	0.431643	0.364345	1.05424	0.20825	1.15657	0.0869587	0.716388	0	0.197615	0.117922	0.229056	low
TCGA-69-7973	0.630137	0	0.579672	0.519589	0.688044	0.207997	0.841925	0.261937	0.0215791	0	0.189292	0.0450836	0.452436	high
TCGA-05-4430	2.08493	0	0.307596	0.303327	0.144475	0.129777	1.14119	0.0715017	0	0.261873	0.323678	0.0850273	0.454912	high
TCGA-49-4486	6.35068	1	0.362131	0.0929405	0.119522	0.299721	1.78328	0.177458	0.0584777	0.135403	0.0451669	0.085151	0.39732	low
TCGA-78-8662	9.20822	1	1.98258	0.696827	0.0628859	0.0941473	2.13869	0	0.307677	0.0712414	0.0678979	0.0292185	0.349231	low
TCGA-95-8039	2.27397	0	0.368152	0.532463	1.02367	0.134616	1.24444	0.10954	0.0676814	0.188056	0.728125	0.107123	0.385443	low
TCGA-MP-A4TA	2.60274	1	0.311316	0.183767	6.04172	0.399955	1.35269	0.0813633	0.234602	0.046561	0.194144	0.0827504	1.13117	high
TCGA-55-7284	0.665753	1	0.401234	0.334829	5.64225	0.105588	0.781884	0.0881809	0.169507	0.302775	0.220432	0.0965831	1.21537	high
TCGA-49-AAQV	1.85479	1	0.530744	0.425056	0.624715	0.210435	0.890959	0.0154588	0.0509415	0.247702	0.4848	0.0532142	0.420165	low
TCGA-49-6761	0.969863	0	0.221328	0.123631	0.445174	0.0119013	0.627923	0.0314743	0	0.0720461	0.231744	0.0492476	0.797827	high
TCGA-44-3919	2.81096	1	0.306441	0.285177	0.449069	0.145666	0.919629	0.148165	0.048825	0.203494	0.626278	0.0741866	0.384615	low
TCGA-69-7980	1.12603	0	0.281034	0.475724	0.716236	0.228978	3.04481	0.0147696	0.292023	0.135233	0.306106	0.157147	0.314709	low
TCGA-93-7348	1.45479	0	0.573434	0.533856	0.549235	0.102783	1.86789	0.0815463	0	0.124442	0.326155	0.0510379	0.528986	high
TCGA-78-7158	0.490411	1	0.355711	0.484645	0.83101	0.240341	0.994552	0.224331	0.0616033	0	0.565874	0.0585015	0.383317	low
TCGA-97-8175	1.50959	0	0.241801	0.447143	0.590571	0.0523511	1.05709	0	0.025346	0.0352126	0.155215	0.0770233	0.72251	high
TCGA-86-7714	1.71233	1	0.446637	0.424127	0.436345	0.277634	0.765918	0.17276	0.0711622	0.197728	0.376897	0.0675792	0.326215	low
TCGA-86-6562	1.03014	1	0.821684	0.72755	0.433918	0.0913533	1.78514	0.161062	0	0.0614464	0.161047	0.0336017	0.50432	high
TCGA-55-8090	1.63836	1	0.30425	0.618381	0.547545	0.039035	1.14418	0.0645201	0.0425227	0.177227	0.281516	0.0767251	0.523345	high
TCGA-55-7911	1.47123	0	0.429484	0.370761	0.858244	0.0981511	1.51694	0.070792	0.155521	0.0540154	0.521239	0.162459	0.434598	low
TCGA-55-8507	1.14521	0	0.774463	0.398358	0.525428	0.167158	2.30571	0.33805	0.128536	0	0.212739	0.130201	0.333751	low
TCGA-97-7553	5.12329	0	0.526237	0.468963	0.395469	0.111011	1.60526	0.137005	0.225736	0.224007	0.448337	0.342992	0.232299	low
TCGA-55-8205	1.6411	0	0.302195	0.262011	2.50304	0.0720641	0.880128	0.0476452	0.130838	0.072708	0.472077	0.17892	0.715481	high
TCGA-05-4390	3.08493	0	0.41731	0.22816	0.988346	0.127159	0.609908	0.519712	0.0503708	0	0.13339	0.0765354	0.425441	low
TCGA-86-8668	1.1589	0	0.143834	0.928775	0.491817	0.262966	0.539555	0.139088	0.0572922	0.477569	0.768075	0.087052	0.20364	low
TCGA-05-4422	1	0	0.321689	0.335523	1.4941	0.236217	1.24347	0.140239	0.3571	0.029183	0.490211	0.135648	0.32212	low
TCGA-50-5045	5.95616	1	0.406985	0.500984	0.257708	0.0482272	1.29244	0.0546607	0	0.375362	0.616118	0.0798253	0.394821	low
TCGA-49-AAR9	0.712329	1	0.211408	0.125471	4.94827	0.0080523	0.84969	0.0212951	0.0701739	0	0.0116145	0.00666406	2.42807	high
TCGA-97-7547	5.38356	0	0.614038	0.688468	0.97572	0.202884	0.35681	0.0357698	0	0.0409393	0.297512	0.0559687	0.559178	high
TCGA-62-A46R	4.72603	1	0.378504	0.463472	0.243277	0.145685	1.06756	0	0.238052	0.275601	0.2561	0.0301422	0.363593	low
TCGA-49-4490	1.05479	1	0.325398	0.323712	0.454141	0.269127	2.07593	0.0374597	0.123441	0.257241	0.183876	0.0117226	0.407153	low
TCGA-05-4395	0.003	1	0.0755907	0.0717809	1.36837	0.0650352	1.54885	0.0537475	0.0708458	0	0.0615597	0.0269115	0.96584	high
TCGA-62-A46Y	1.13425	1	0.760902	0.27202	0.262365	0.147296	2.59048	0.0649233	0.035657	0	0.336389	0.121902	0.499073	high

## Sheet: testrisk
id	futime	fustat	AC087501.4	L3MBTL2-AS1	AL606489.1	AC007613.1	AC090617.5	AC073316.3	AC010999.2	AC005884.1	TSPOAP1-AS1	ADPGK-AS1	riskScore	risk
TCGA-78-7160	1.90959	1	0.456284	0.270805	1.67163	0.0834208	1.6505	0.0275768	0	0.0631246	0.323371	0.120818	0.79981	high
TCGA-49-6743	4.4411	0	0.191072	0.322564	1.24446	0.126147	0.796397	0.128311	0.0845647	0.234968	0.209944	0.152583	0.489813	high
TCGA-55-6986	8.93425	0	1.50802	0.188423	0.258467	0.20557	1.70133	0.0319794	0.263454	0.219607	0.261626	0.0100076	0.335859	low
TCGA-L9-A50W	1.21096	1	0.271166	0.668107	1.71838	0.254581	0.706942	0.265763	0.116769	0	0.347876	0.0887119	0.408873	low
TCGA-97-A4M5	1.73699	0	0.456801	0.456215	0.846382	0.136792	1.56163	0.0571202	0.125486	0.479419	0.290767	0.131084	0.342035	low
TCGA-86-6851	0.490411	0	0.391893	0.705403	0.571436	0.0802034	0.971699	0.0989829	0.0698954	0.0647361	0.917756	0.119477	0.357439	low
TCGA-97-7546	3.52055	0	0.76412	0.457825	0.0444352	0.199573	1.85244	0.417836	0.0724681	0.654409	0.521746	0.0412916	0.158421	low
TCGA-MN-A4N1	2.26575	0	0.781886	1.05631	0.196873	0.213687	1.2527	0.0974341	0.160537	0.0446062	0.111596	0.0121963	0.339163	low
TCGA-44-3917	3.2411	0	1.9126	1.52862	3.1573	0.553163	3.45631	4.36979	0.944374	0.797064	0.526399	0.384446	0.00026367	low
TCGA-50-5946	4.43014	0	0.696844	0.543998	0.968134	0.105482	1.91324	0.0738458	0.114449	0.111436	0.259837	0.0395395	0.518459	high
TCGA-50-5936	0.70411	1	0.271155	0.243184	2.06038	0.0826238	0.968731	0.0728357	0	0.0833621	0.278074	0.0683792	0.90488	high
TCGA-67-6216	0.386301	0	0.560163	0.14051	0.619532	0.30917	1.81245	0.0766529	0	0.0584873	0.313551	0.103946	0.480551	high
TCGA-69-7974	0.50411	0	0.278039	0.754361	1.16414	0.0778055	1.00346	0.0685883	0.0678057	0.157001	0.273081	0.163126	0.491044	high
TCGA-44-2662	3.50685	0	0.910092	0.911142	2.22832	0.360341	4.78392	0.468743	0.483132	0.844374	0.448316	0.364926	0.0591014	low
TCGA-93-A4JQ	1.4411	0	0.318493	0.488559	1.11696	0.15677	1.35667	0.0592279	0.162645	0.225959	0.990629	0.135921	0.305408	low
TCGA-55-8207	2.67671	0	0.577565	0.436405	0.0606725	0.0340626	0.832022	0.300273	0.0742119	0.893541	0.212901	0.0986653	0.203596	low
TCGA-86-8280	1.92055	0	1.17406	0.601361	0.660393	0.136594	1.33459	0.361238	0.198398	0.511884	0.501933	0.0968958	0.174703	low
TCGA-J2-8192	2.02466	0	0.242495	0.48057	0.180255	0.265043	0.791006	0.191163	0.0419961	0.0875164	0.264129	0.0877395	0.356988	low
TCGA-50-8460	2.27123	0	0.380703	0.275894	0.342567	0.558652	1.93278	0.0726597	0	0.221762	0.435918	0.0530553	0.282578	low
TCGA-55-8097	1.30411	0	0.357168	0.528211	0.60063	0.497777	1.22373	0.0141551	0.279871	0.777638	0.33969	0.0930229	0.139144	low
TCGA-44-6147	2.31507	0	0.940179	1.03511	1.96901	0.65182	3.20241	0.395697	0.665912	1.20441	0.774104	0.672211	0.0151055	low
TCGA-44-2666	0.265753	1	0.990778	0.930452	3.47982	1.32564	3.59556	0.458992	0.585466	1.45151	1.14958	0.327718	0.00974941	low
TCGA-69-8453	2.2274	0	0.525702	0.335532	1.47341	0.141805	1.47787	0.187509	0.0686553	0.0476906	0.312486	0.221675	0.481953	high
TCGA-MP-A4TE	2.45479	1	0.261883	0.173325	1.86071	0.195869	1.02066	0.0959251	0.0632204	0	0.0941723	0.0300186	0.829042	high
TCGA-62-A46S	4.52877	1	0.319079	0.411766	0.759333	0.0598319	2.06067	0	0.162944	0.316924	0.210357	0.030948	0.501217	high
TCGA-55-6980	5.77808	0	0.374217	0.401707	0.397383	0.163605	1.65663	0.0393337	0.0648082	0.450183	0.364697	0.061545	0.362796	low
TCGA-91-8497	1.18904	1	0.522205	0.731431	1.21165	0.238682	1.39923	0.189366	0.156004	0.577955	0.834853	0.207409	0.165439	low
TCGA-64-1680	3.08493	0	0.32972	0.278313	0.119304	0.145122	1.17796	0.295223	0	0.473045	0.233473	0.0184773	0.324729	low
TCGA-86-8055	0.339726	1	0.268068	0.550555	0.913571	0.0455906	1.00225	0.0602845	0.0496639	0.068997	0.213716	0.056596	0.660527	high
TCGA-95-7567	1.55616	0	0.347531	0.227224	0.306126	0.0885363	0.885398	0.110185	0.0226933	0	0.165262	0.0560318	0.64343	high
TCGA-97-8174	0.449315	1	0.436941	0.802779	0.185596	0.104197	1.17077	0.631491	0.132424	0.814742	0.338155	0.12935	0.105677	low
TCGA-55-6978	0.482192	1	0.492364	0.499573	1.28491	0.0431589	1.08433	0.0815273	0.0268657	0	0.369062	0.127565	0.664963	high
TCGA-55-6712	0.468493	1	0.126384	0.346707	0.480166	0.0898578	1.27931	0.0339483	0	0.155418	0.185156	0.0531186	0.641269	high
TCGA-44-2668	2.08493	1	0.771977	1.08663	7.97795	0.321874	3.69593	0.360688	0.193922	0.48091	0.628272	0.514169	0.380096	low
TCGA-55-7815	2.11781	0	0.778059	0.360831	0.353548	0	1.35753	0.0437435	0	0	0.167005	0.054756	0.743025	high
TCGA-49-4510	2.45479	1	0.625231	0.202619	0.0969559	0.12701	1.51573	0.791741	0.0395307	0.302055	0.248623	0.0638185	0.193089	low
TCGA-73-4666	2.19178	0	0.302453	0.477059	1.42733	0.0702919	1.37357	0.0247859	0.142935	0.085104	0.236571	0.0465387	0.662906	high
TCGA-MP-A5C7	6.1589	0	0.677132	0.542535	1.30927	0.315942	1.96554	0.835541	0.168573	0.0780649	0.260404	0.0960511	0.162384	low
TCGA-55-7994	1.65205	0	0.452414	0.350951	1.27616	0.128147	1.40003	0.0770224	0.126906	0	0.378075	0.125337	0.550482	high
TCGA-44-4112	2.2137	1	1.25543	0.817064	1.04359	0.457506	3.90278	0.749803	0.634586	1.18224	0.703775	0.352327	0.0166687	low
TCGA-55-7281	2.38904	0	0.160137	0.313076	0.138041	0.0947203	1.0096	0	0.0375211	0.260636	0.167673	0.0356319	0.55634	high
TCGA-50-6597	3.47397	1	0.385416	0.131757	0.225921	0.267764	1.56971	0	0.0614079	0.255938	0.223599	0.221601	0.371744	low
TCGA-05-4434	1.25205	1	0.281125	0.628373	0.760558	0.173959	1.41381	0.115013	0.0516822	0.239337	0.464762	0.075256	0.379508	low
TCGA-MP-A4SW	4.87123	1	0.57811	0.452096	1.4535	0.427438	0.911189	0.0822112	0.270911	0	0.442778	0.10934	0.306789	low
TCGA-55-6972	4.47123	1	0.288032	0.153852	0.439678	0.296212	0.578827	0.261121	0.071706	0.0996194	0.130548	0.0680955	0.385067	low
TCGA-55-6983	7.73425	0	0.466839	0.373314	0.480084	0.0786122	1.54713	0.371247	0.0244674	0.101976	0.417108	0.0882947	0.375443	low
TCGA-97-A4M0	1.7863	0	0.562207	0.412537	0.665758	0.124589	0.639083	0.0205931	0.0339302	0	0.645814	0.20622	0.468835	high
TCGA-86-A4P8	2.20548	0	0.754761	0.863323	1.0474	0.266572	2.02235	0.0414692	0.136654	0.56955	0.576746	0.330921	0.172662	low
TCGA-50-5935	1.78904	1	0.51283	0.344452	0.305495	0.217246	1.60871	0.0604768	0.0498224	0.346085	0.346335	0.0662393	0.364752	low
TCGA-53-7813	1.16164	0	0.787454	0.305904	0.174843	0.196319	0.767255	0.735514	0.213859	0	0.24777	0.0812366	0.182648	low
TCGA-73-4662	6.89041	0	0.843735	0.308488	0.484877	0.160856	1.01553	0.130893	0.107833	0.224714	0.359921	0.0785091	0.372869	low
TCGA-62-8399	7.3863	0	0.77749	0.388181	0.587298	0.0512897	3.95174	1.22077	0.031927	0.0887108	0.147958	0.121278	0.154885	low
TCGA-97-7552	5.29315	0	0.407805	0.411455	3.07106	0.124263	1.4114	0.267008	0.169206	0.282089	0.666525	0.102839	0.443189	high
TCGA-44-7670	2.41644	0	0.404171	0.366087	0.880833	0.0341045	1.93266	0.0601285	0.148606	0.0688184	0.155773	0.0329289	0.638189	high
TCGA-49-AARO	10.2986	0	0.530631	0.608863	0.972004	0.262744	2.42891	0.0801755	0.264202	0.305875	0.429992	0.10036	0.254343	low
TCGA-44-2657	3.70137	0	0.566453	0.741111	0.184466	0.391236	1.34914	0.182588	0.15042	0.48761	0.904555	0.0571386	0.134393	low
TCGA-64-1676	4.73425	0	0.266416	0.0737885	0.162673	0.020295	2.32002	0.0268361	0.353732	0.061429	0.0658643	0.0335921	0.505985	high
TCGA-35-3615	0.0383562	0	0.657352	0.246668	0.0258953	0.00969204	1.2784	0.128158	0.147812	0.234687	0.0698979	0.116306	0.430607	low
TCGA-55-8096	1.96986	1	0.332793	0.621327	1.12967	0.175311	0.906818	0.0681806	0.202208	0.0312137	0.290051	0.098147	0.441424	high
TCGA-MP-A4SY	4.11233	1	0.428119	0.429996	0.924982	0.0376305	1.23537	0.0398071	0.131176	0.13668	0.179115	0.112114	0.570477	high
TCGA-78-8660	0.879452	1	0.297517	0.261594	2.85278	0.120875	2.24392	0.0266389	0.175567	0.121955	0.414076	0.100036	0.740739	high
TCGA-44-2665	3.56438	0	0.42746	0.74774	0.256427	0.29478	1.6879	0.0181297	0.179228	0.0414996	0.217536	0.0964489	0.331228	low
TCGA-75-7025	9.05479	0	0.610926	0.702608	0.72948	0.850111	2.801	0.262564	0.189269	0.751276	0.501212	0.102708	0.0675884	low
TCGA-44-A479	1.33151	0	0.584291	1.0542	0.456661	0.245695	0.876726	0.226005	0.32583	0	0.493056	0.185655	0.178703	low
TCGA-78-7146	0.473973	1	0.209935	0.183406	0.902428	0.046058	1.66504	0.0406017	0.234141	0.0464696	0.138402	0.0254117	0.644307	high
TCGA-86-7701	2.59452	0	0.519485	0.493303	0.710519	0.379902	2.11575	0.954456	0.0827689	0	0.506865	0.0943218	0.127289	low
TCGA-53-7626	2.54521	1	0.483838	0.426634	0.281362	0.342249	1.9755	0.125323	0.206489	0.605616	0.474666	0.10894	0.166224	low
TCGA-95-7944	1.03288	0	0.329504	0.239275	1.45175	0.0590609	1.35031	0.062477	0.0514702	0.107259	0.272602	0.117309	0.712832	high
TCGA-44-2656	3.91507	0	0.849817	1.04891	2.68389	0.540571	2.3186	0.0700169	0.677925	0.750223	1.06404	0.675246	0.0373249	low
TCGA-73-A9RS	0.931507	1	0.202486	0.279681	0.269754	0.0673088	1.97292	0.178005	0.219968	0	0.10922	0.0974829	0.447387	high
TCGA-55-8301	1.46301	0	0.40423	0.720711	0.282082	0.0527885	1.76836	0.0598306	0.09858	0.0913033	0.576496	0.143545	0.379688	low
TCGA-55-7725	1.21096	0	1.1741	0.523679	0.34759	0.195143	2.38331	0.172025	0.283438	0	0.199375	0.148041	0.278046	low
TCGA-55-8506	0.030137	0	0.221438	0.841111	0.216335	0.404848	0.534001	0	0	0	0.0729929	0.117268	0.3994	low
TCGA-50-5931	1.18904	1	0.312647	1.5082	0.366531	0.137184	1.4744	0.0604664	0.448324	0.0692051	0.173138	0.0378445	0.225536	low
TCGA-50-5930	0.772603	1	0.211739	0.201067	1.0343	0.0430127	1.13469	0	0.0937115	0.260382	0.248162	0.0711944	0.645296	high
TCGA-38-4627	3.14247	1	0.307668	0.530661	0.0920136	0.0573978	1.44688	0.0455383	0	0.312718	0.244228	0.00950045	0.502228	high
TCGA-55-7903	1.55342	0	0.333212	0.453248	1.18776	0.164649	1.15826	0.108857	0.179359	0.0498359	0.219674	0.0953839	0.479744	high
TCGA-55-8619	1.13973	0	0.356785	0.47831	1.28148	0.0575556	0.731052	0.0253686	0.125396	0.17421	0.615709	0.19847	0.45171	high
TCGA-05-5428	1.83562	0	0.365414	0.111535	0.254995	0.0596494	1.46867	0	0.155949	0.505532	0.0946406	0.0691119	0.435353	low
TCGA-55-7724	1.93151	0	0.576477	0.406152	0	0.169992	1.79378	0.404606	0.148144	0.514534	0.269712	0.140685	0.173135	low
TCGA-97-7938	0.0493151	1	0.344012	0.359341	0.560141	0.209648	1.59773	0.166331	0.0913518	0.761478	0.279713	0.112778	0.230351	low
TCGA-69-8255	0.353425	0	0.142054	0.257142	0.412003	0.113624	0.975356	0.0107318	0.0884111	0	0.34241	0.087318	0.59038	high
TCGA-95-A4VN	1.51507	0	0.347859	0.321857	1.91706	0.0163071	1.14717	0.0215629	0.0710563	0	0.45866	0.114714	0.835803	high
TCGA-55-7914	0.512329	1	0.241372	0.362911	0.736905	0.183871	0.808433	0.0486267	0.0801198	0.111309	0.278473	0.0760858	0.512811	high
TCGA-44-A47A	1.27671	0	0.471469	0.531652	1.29545	0.15264	0.894824	0.0949819	0.117373	0	0.563363	0.193202	0.432344	low
TCGA-67-3773	1.16986	0	0.567299	0.255886	0	0.207434	1.06404	0.0342864	0.169476	0.156966	0.317899	0.0965656	0.356295	low
TCGA-50-6593	0.920548	1	0.307762	0.280561	1.50335	0.056267	1.31942	0.0297608	0.147106	0.0681238	0.235359	0.065193	0.721584	high
TCGA-73-4659	1.94795	1	0.535636	0.248751	0.11459	0.100073	1.46664	0.160682	0.109014	0.0865432	0.154653	0.106483	0.441087	high
TCGA-38-4630	2.93973	1	0.288648	0.514465	0.32538	0.186733	1.47545	0.0751489	0.0884422	0.0491483	0.248847	0.0235169	0.473203	high
TCGA-38-A44F	0.364384	0	0.748988	0.443236	0.583261	0.0893052	2.90852	0	0.17295	0.540619	0.350654	0.0739087	0.326922	low
TCGA-50-5055	5.0137	1	0.44589	0.393173	0.0777883	0.116458	1.5361	0.115494	0.0634314	0.264372	1.15484	0.0481901	0.276826	low
TCGA-75-5147	3.65205	0	0.22603	0.293715	1.1041	0.135935	2.19942	0.215696	0.213235	0.394991	0.498017	0.0584997	0.303712	low
TCGA-55-6982	2.72603	1	0.274703	0.434764	2.83282	0.0976559	0.490704	0.0368944	0	0	0.231407	0.0461827	1.15368	high
TCGA-49-4512	2.47945	1	0.281854	0.450136	0.250326	0.363054	0.961184	0.0309721	0.102062	0.283586	0.194262	0.0872311	0.314262	low
TCGA-78-8640	19.3479	0	0.183482	0.315801	0.0560169	0.157244	0.860359	0.0277232	0.0913564	0.0634597	0.241926	0.0694052	0.498768	high
TCGA-95-7947	1.30685	0	0.151336	0.509513	2.45294	0.0440176	1.43768	0.0831494	0.109601	0.0380665	0.249425	0.0884701	0.83223	high
TCGA-49-AAR4	2.40822	1	0.929544	0.42321	0.746402	0.128041	2.11537	0.0307834	0.202881	0	0.612812	0.067433	0.417748	low
TCGA-50-5051	1.30959	1	0.571007	0.172527	0.443743	0.15422	1.80817	1.03531	0.103384	0	0.136888	0.107996	0.181006	low
TCGA-50-8459	3.06575	0	0.276715	0.455466	0.270338	0.084318	2.17491	0.0222988	0.0734811	0.459386	0.413502	0.0418688	0.383239	low
TCGA-49-4488	2.38082	1	0.383735	0.161953	0	0.090944	1.52326	0	0.0566111	0.0786486	0.168654	0.0967693	0.590913	high
TCGA-64-5815	2.3726	0	0.0827204	0.327297	0.673451	0.0630145	0.443292	0.166648	0	0	0.145425	0.104301	0.661946	high
TCGA-86-8056	0.380822	0	0.48441	0.564042	1.12678	0.0843456	1.6379	0.0278826	0	0.255298	0.387785	0.139608	0.521971	high
TCGA-55-8203	1.49863	0	0.401154	0.334762	0.593802	0.14446	1.53088	0.19102	0.169473	0.100905	0.38067	0.0643758	0.380075	low
TCGA-86-8073	2.0274	0	0.300739	0.591562	0.839452	0.0392736	1.41018	0.155794	0	0.267465	0.223049	0.121885	0.487658	high
TCGA-64-5775	0.169863	1	0.400693	0.118377	0	0.0244191	0.954346	0.0215262	0.106403	0.098549	0.0352215	0.00673638	0.68235	high
TCGA-44-7659	1.89315	0	0.644886	0.353822	0.77003	0.157203	2.68792	0.381094	0.171248	0.317215	0.349567	0.119259	0.24179	low
TCGA-38-4629	2.36712	1	0.314065	0.34373	0.832075	0.0535266	1.48337	0.0386063	0.084813	0.117829	0.147392	0.0563798	0.660758	high
TCGA-78-7147	1.60548	1	0.581091	0.766793	0.184318	0.15177	1.41546	0.200685	0.1503	0.0835231	0.263686	0.0513835	0.321338	low
TCGA-55-8092	0.421918	1	0.327746	0.523126	1.87347	0.229483	0.747388	0.0337162	0.22221	0	0.280431	0.0949597	0.527305	high
TCGA-86-A456	2.45479	0	0.462767	0.846732	0.385941	0.319852	3.08479	0.0818594	0.0899172	0.12492	0.260438	0.145163	0.287835	low
TCGA-55-8302	1.30959	0	0.242468	0.420451	0.720938	0.057821	1.35586	0.0509712	0.0839827	0	0.201549	0.0877296	0.645966	high
TCGA-55-8511	1.51233	0	0.313019	0.297242	0.436864	0.0715351	1.73735	0.162156	0.0890588	0.0618636	0.324282	0.0845746	0.488176	high
TCGA-97-7941	1.32603	0	0.363615	0.363462	2.46172	0.151617	1.60672	0.16964	0.127049	0.105904	0.378501	0.0386086	0.628621	high
TCGA-62-8397	3.53151	0	0.291677	0.468729	0.438392	0.430711	0.961889	0	0.0893702	0	0.207083	0.0678963	0.40244	low
TCGA-91-6830	0.164384	0	0.516509	0.620309	3.56193	0.27774	1.95383	0.33053	0.181533	0.504398	0.320484	0.114928	0.327753	low
TCGA-44-3398	3.1863	0	0.620066	0.433523	0.465982	0.0124576	1.57015	0.065891	0.352837	0.414775	0.233592	0.0567044	0.309613	low
TCGA-91-A4BD	1.65205	0	0.629592	0.207952	0.133714	0.100092	2.49377	0	0.545175	0.3787	0.0812085	0.0724815	0.247597	low
TCGA-49-6742	1.33699	1	0.388608	0.152699	2.94558	0.110247	2.08252	0	0	0.148309	0.0971771	0.0202755	1.25932	high
TCGA-05-4405	1.67123	0	0.950534	0.536344	1.48042	0.0881507	1.03353	0.233124	0.0548723	0	0.317866	0.0729532	0.54805	high
TCGA-55-6987	5.85479	0	0.448162	0.383017	0.136823	0.0307259	1.50104	0.297945	0.11157	0.155002	0.594605	0.114429	0.307996	low
TCGA-86-8673	2.36164	0	0.347835	0.275253	0.509728	0.0741923	2.42322	0.0280299	0	0.0641616	0.206383	0.105259	0.666934	high
TCGA-86-8674	2.20822	0	0.61682	0.123312	0.2643	0.0395687	1.85571	0.156965	0.043104	0	0.0356707	0.0736807	0.651204	high
TCGA-49-6744	4.61096	0	0.510724	0.466331	0.431788	0.233435	1.47373	0.189951	0.0391217	0.217403	0.246051	0.133747	0.333552	low
TCGA-44-5643	2.77534	0	0.194461	0.912439	0.223506	0.0627399	1.9616	0.0553074	0.182255	0	0.339355	0.0519234	0.413664	low
TCGA-05-4382	1.66301	0	0.397919	0.878754	0.723254	0.114201	1.38855	0.145415	0.202733	0.128024	0.353844	0.0630081	0.337174	low
TCGA-MP-A4TC	0.20274	1	0.376594	0.349297	0.812836	0.0320238	0.844801	0.0211726	0.20931	0	0.254048	0.0993857	0.584714	high
TCGA-49-AAR0	13.0548	0	0.682941	0.358393	0.219474	0.246433	2.55225	0.0434479	0.465315	0.149181	0.302133	0.108772	0.22267	low
TCGA-69-7763	1.89041	0	0.431738	0.259986	0.257188	0.115512	1.91864	0.127284	0.0419441	0.524448	0.19438	0.0477986	0.372767	low
TCGA-86-8076	2.72055	0	0.464039	0.230495	0.244109	0.0913647	1.2625	0.2934	0.056873	0.237037	0.367108	0.086415	0.354436	low
TCGA-62-A46V	6.02466	0	1.54004	0.686075	0.650115	0.191183	2.1906	0.0229819	0.227197	0	0.22562	0.0647274	0.379894	low
TCGA-55-A48Y	1.72603	0	0.28073	0.174656	1.3713	0.0442455	0.93377	0.655266	0.0771178	0	0.114874	0.0585879	0.446833	high
TCGA-71-6725	0.70137	0	0.573358	0.781651	0.0277299	0.446284	1.00391	0	0.067836	0.094243	0.0860775	0.0601257	0.320678	low
TCGA-55-6642	6.70959	0	0.306379	0.521264	0.31179	0.140036	0.957753	0.370339	0.101698	0.141287	0.361888	0.106235	0.284688	low
TCGA-78-7220	2.21096	1	0.578787	0.221619	2.73604	0.051202	1.15062	0	0.148738	0.0516595	0.110779	0.0847493	1.03158	high
TCGA-L9-A8F4	1.30411	0	0.455386	0.691895	0.364002	0.544952	1.41985	0.100082	0.26384	0.137455	0.687773	0.100222	0.155275	low
TCGA-38-6178	1.2274	0	0.646566	0.393576	0.89081	0.197015	1.06612	0.240474	0.132073	0.275228	0.28417	0.0376268	0.339681	low
TCGA-95-7562	0.238356	1	0.970111	0.329006	0.400026	0.080619	1.92421	0.197976	0.075276	0	0.0373767	0.0667201	0.531243	high
TCGA-55-8508	1.69041	0	0.643115	0.128569	0.165341	0.0773541	1.99528	0.531884	0.0674123	0	0.167361	0.166447	0.32714	low
TCGA-NJ-A4YG	6.19452	0	0.612524	0.300521	0.548541	0.139982	0.820616	0.0740393	0.0813273	0.112986	0.323051	0.0695092	0.493	high
TCGA-44-8117	1.05479	0	0.446999	0.368215	0.0789213	0.0541539	1.21215	0.117176	0.0429035	0.327827	0.0958627	0.0611149	0.456527	high
TCGA-93-A4JO	0.090411	1	0.519986	0.683693	0.928082	0.0914107	1.12534	0.0241745	0.0796623	0.553365	0.659243	0.128607	0.304018	low
TCGA-62-8394	0.380822	1	0.518347	0.419599	4.31687	0.170892	0.68306	0.1438	0.13539	0.188094	0.268899	0.0642863	0.879635	high
TCGA-MP-A4T6	4.90411	1	0.646187	0.927564	0.844174	0.39151	2.33542	0.163483	0.389079	0	0.847059	0.176218	0.142567	low
TCGA-55-8514	1.42466	0	0.46704	0.8074	0.175491	0.0656825	0.770102	0.0289507	0.143102	0.132539	0.134214	0.0905978	0.428095	low
TCGA-64-1681	3.19726	1	0.517286	0.318971	0.0656319	0.472868	1.08004	0.146168	0.0802779	0.371761	0.20373	0.0406591	0.237226	low
TCGA-L4-A4E6	1.19178	0	0.547727	0.44838	1.06098	0.172653	2.17611	0.0913198	0.0376158	0.627105	0.379772	0.471528	0.220379	low
TCGA-75-7027	8.38082	0	0.50765	0.286226	3.46133	0.096679	0.396733	0.115055	0.147444	0	0.216144	0.0600085	1.01925	high
TCGA-38-4625	8.14521	0	0.410598	0.3858	2.25903	0.0474115	1.62132	0.0417948	0.0688633	0.143505	0.313432	0.0784752	0.810353	high
TCGA-44-8120	0.712329	0	0.60939	0.222568	0.801428	0.23568	1.09902	0.0424964	0.0466795	0.291829	0.23564	0.053195	0.470765	high
TCGA-44-6776	7.16712	0	0.480113	0.246441	1.01416	0.166065	1.39075	0	0	0.0718068	0.11121	0	0.800808	high
TCGA-75-5125	5.55342	1	0.150343	0.407903	0.577023	0.127617	1.03587	0.0519225	0.0855502	0	0.389383	0.0568698	0.553294	high
TCGA-64-1678	3.25753	0	0.534054	0.061846	0.0636276	0.107165	1.9545	0.503837	0.466958	0	0.025762	0.0394175	0.231518	low
TCGA-62-8395	3.33151	0	1.10243	0.536628	1.04082	0.609739	1.24114	0.515109	0.0738018	0.205062	0.26262	0.161197	0.143203	low
TCGA-38-4628	4.08767	1	0.513959	0.259279	0.209214	0.0587282	3.29938	0	0.0213251	0.059253	0.109415	0.0607541	0.688167	high
TCGA-97-7937	1.54521	0	1.04617	0.500455	0.384232	0.388286	1.18028	0.171144	0.0626634	0.0870569	0.103714	0.0833116	0.318601	low
TCGA-05-5420	1.25205	0	0.479092	0.308189	0.905906	0.197786	1.49076	0.186809	0.123118	0.256568	0.417733	0.175379	0.316345	low
TCGA-78-7542	0.879452	1	0.262632	0.122153	0.575994	0.11759	0.976578	0	0.0426988	0	0.06007	0.036494	0.809181	high
TCGA-73-4658	4.38356	1	0.269225	0.265882	0.26302	0.0196885	0.923361	0	0.0857905	0.0595934	0.156191	0.0814709	0.668347	high
TCGA-97-8171	1.55616	0	0.273243	0.674627	4.27114	0.258863	1.91689	0.0480414	0.0593666	0.0549845	0.19324	0.067653	1.02222	high
TCGA-44-6148	1.92877	0	0.949507	1.42846	0.364796	0.15604	4.05923	0.154749	0.0849909	2.06633	0.731474	0.0807116	0.0462812	low
TCGA-MP-A4T7	0.457534	1	0.423609	0.247544	0.875445	0.081915	1.83353	0	0.22714	0.0450801	0.230934	0.117096	0.544266	high
TCGA-49-4514	4.65753	0	0.383225	0.140869	0.543474	0.19211	1.45744	0.119542	0.0492409	0	0.138547	0.056114	0.587808	high
TCGA-55-8621	1.41096	0	0.566144	0.433861	0.485173	0.0998742	1.70325	0.0480232	0.276939	0.439709	0.379785	0.187854	0.254228	low
TCGA-55-7573	1.33425	0	0.765105	0.678108	0.560605	0.349703	1.23004	0.339103	0.0507931	0.0705656	0.294236	0.106118	0.255886	low
TCGA-S2-AA1A	1.40548	0	0.376058	0.345201	1.59203	0.091671	1.54503	0.0909125	0.0499307	0.554941	0.677648	0.14225	0.375164	low
TCGA-05-5423	0.413699	0	0.445422	0.211487	0.241754	0.508969	1.59132	0.0897346	0.147851	0.205407	0.497573	0.0561628	0.236737	low
TCGA-49-4505	1.1726	1	0.324149	0.225116	0.118164	0.176904	1.21855	0.0584802	0.038542	0.240955	0.210509	0.106144	0.439605	high
TCGA-97-8552	1.71507	0	0.679481	0.572386	0.214136	0.310567	2.11429	0.132472	0.0436536	0.606469	0.563557	0.190696	0.174271	low
TCGA-MP-A4TJ	0.928767	1	0.723727	0.743353	0.793625	0.0675083	1.50387	0.214239	0.0588319	0.163468	1.16847	0.178783	0.253354	low
TCGA-38-4631	0.969863	1	0.172296	0.0954407	0.350679	0	1.07721	0.104132	0.171574	0.0794545	0.13252	0	0.63676	high
TCGA-55-A57B	1.49589	0	0.294357	0.758702	0.924344	0.160167	1.72767	0	0.0837493	0.310269	0.31881	0.0742303	0.418823	low
TCGA-69-7979	1.11781	0	0.579707	0.37456	0.934182	0.0764846	2.11377	0.101136	0.190441	0	0.11426	0.0813837	0.554706	high
TCGA-44-A4SS	1.13699	0	0.335991	0.269204	2.41057	0.0191963	2.70082	0.0253832	0.0836454	0.116207	0.318415	0.103264	0.892702	high
TCGA-MN-A4N5	0.230137	0	0.543792	0.301225	1.18058	0.11737	1.45707	0.0365174	0.180504	0.0835899	0.448126	0.125705	0.48685	high
TCGA-99-8028	3.06301	0	0.630611	0.369647	0.076059	0.0925185	2.21121	0.0941056	0.124043	0.258494	0.564582	0.164916	0.303605	low
TCGA-69-7761	0.509589	0	0.205521	0.331777	4.71845	0.0939368	1.32165	0.0248425	0.0818637	0.113731	0.399702	0.209903	1.18084	high
TCGA-95-7948	1.30411	0	0.535616	0.502418	0.542417	0.214957	1.22514	0.015791	0.52036	0.216878	0.55981	0.0938904	0.200255	low
TCGA-95-7043	1.37808	1	0.403441	0.34054	0.729896	0.150251	0.800744	0.0361232	0.178555	0	0.0394034	0.0565216	0.582735	high
TCGA-50-5044	1.70959	1	0.2241	0.241179	0.291914	0.0819427	1.36106	0.0722354	0.178528	0.0826749	0.0787949	0.056513	0.530263	high
TCGA-86-7955	2.93699	0	0.28191	0.43288	1.05478	0.230288	0.900011	0	0.334484	0.0331922	0.0553603	0.036302	0.461451	high
TCGA-MP-A4SV	7.17808	1	0.642991	0.36979	1.15018	0.132457	1.55301	0.109468	0.180364	0	0.519425	0.0890671	0.456102	high
TCGA-49-AARN	3.10959	1	0.323522	0.365733	1.05355	0.225327	1.23837	0	0.122729	0.255758	0.335162	0.034965	0.467155	high
TCGA-50-5072	0.684932	1	0.230926	0.170557	2.84094	0.226734	1.60418	0.144736	0.0340678	0	0.118409	0.0517639	0.941711	high
TCGA-55-5899	2.54795	0	0.309561	0.35049	0.697909	0.0979544	3.38163	0.0575668	0	0.0658865	0.188383	0.0540445	0.671146	high
TCGA-44-5644	2.36438	0	0.715152	0.339554	0.582226	0.181595	2.41302	0.128066	0.580272	0	0.0960406	0.0300575	0.272967	low
TCGA-MP-A4TI	1.17534	1	0.526956	0.250199	1.4777	0.0713641	1.15048	0.165138	0.19435	0	0.804171	0.132887	0.435109	low
TCGA-05-4403	1.58356	0	0.189361	0.110342	1.30339	0.0157364	1.38378	0.0416166	0	0.190525	0.0737681	0.0423261	0.92887	high
TCGA-64-5778	3.57534	0	0.374858	0.168615	0.0481868	0.171335	1.63879	0.0953922	0.707279	0.163768	0.351184	0.0895556	0.17384	low
TCGA-NJ-A4YP	0.136986	0	0.655984	0.435663	1.41541	0.143476	1.3587	0.0291874	0.0641209	0.200434	0.140617	0.106562	0.58776	high
TCGA-55-7283	1.66849	0	0.49826	0.254098	0.721152	0.0674779	1.03839	0.0669196	0.0367534	0.561667	0.20074	0.0349028	0.466504	high
TCGA-78-7166	0.706849	1	0.229202	0.151146	0.4665	0.0582003	2.04712	0	0.0760802	0.0352322	0.0881441	0.0192666	0.780787	high
TCGA-55-7995	2.43562	0	0.273865	0.58099	1.19545	0.175777	1.31149	0.0986066	0.255309	0	0.645365	0.114615	0.353805	low
TCGA-91-6847	2.30685	0	0.704451	0.291422	0.272561	0.0573827	0.971806	0.101169	0.111128	0	0.0275891	0.0105533	0.62854	high
TCGA-86-A4JF	2.01918	1	0.524257	0.15014	0.447137	0.136926	1.42702	0	0.132586	0	0.104235	0.0503641	0.635049	high
TCGA-49-AAR2	6.09315	0	0.147478	0.224072	0.720397	0.638121	3.68817	0.308993	0.548275	0	0.298162	0.0669432	0.128626	low
TCGA-55-6971	3.83562	0	0.507214	0.528262	0.559464	0.134611	2.10435	0.83065	0	0.181085	0.733493	0.222807	0.146062	low
TCGA-95-A4VK	1.78356	0	0.39683	0.224303	1.93843	0.31957	1.21519	0.0228415	0.188174	0.209141	0.654037	0.171551	0.369823	low
TCGA-05-4410	0.003	0	0.489084	0.374544	1.00187	0.1298	1.52185	0.114423	0.0628429	0.0873063	0.520055	0.0596788	0.50152	high
TCGA-97-8179	1.19178	0	0.795404	0.392468	0.495194	0.306524	1.42083	0.358187	0.0931844	0.388377	0.149088	0.11209	0.220518	low
TCGA-78-7155	3.20822	1	1.51546	0.133868	0	0.0751731	0.881375	0.0284004	0	0	0.0464692	0.0177752	0.713508	high
TCGA-75-6206	7.09589	0	0.316746	0.252657	0.618892	0.115819	0.814758	0.153147	0	0.140225	0.0751745	0.153362	0.545451	high
TCGA-05-4418	0.750685	1	0.34276	0.112052	0.933219	0.0513652	1.62604	0.0543362	0.0671453	0.0310945	0.300056	0.0552626	0.739783	high
TCGA-80-5608	7.7589	0	0.185457	0.158499	1.35887	0.141277	0.496924	0.119559	0.0246239	0.171047	0.110038	0.0514449	0.699871	high
TCGA-55-6984	2.08219	1	0.218715	0.168749	3.60575	0.0499835	0.952309	0.0330466	0.163348	0.0756451	0.14419	0.0206831	1.28292	high
TCGA-99-8032	0.120548	0	0.836721	0.304577	0.544959	0.0892352	0.822051	0.0842827	0.22219	0.0385854	0.285002	0.0527506	0.461531	high
TCGA-97-A4M2	1.70959	0	0.587311	0.777414	0.738954	0.284709	1.57367	0.172101	0.177226	0.73865	0.621853	0.208696	0.130879	low
TCGA-50-6673	0.060274	1	0.277853	0.324737	1.14844	0.068383	0.629957	0.0775054	0	0.53224	0.11977	0.080848	0.535962	high
TCGA-86-7954	1.65753	0	0.327801	0.783387	1.52117	0.044948	0.936883	0.0132077	0.13057	0.120932	0.432213	0.405054	0.399638	low
TCGA-L9-A743	1.81918	0	0.518868	0.598299	1.71987	0.169398	2.73092	0.156796	0	0.256367	0.690247	0.168232	0.384478	low
TCGA-91-A4BC	0.120548	0	1.34683	0.820458	0.806853	0.243913	2.24697	0.0921504	0.151832	0.0703121	0.65337	0.0768997	0.284258	low
TCGA-91-6829	3.44658	1	0.499803	0.543827	1.16985	0.12374	1.395	0.679658	0.082951	0.288105	0.16475	0.0787744	0.244706	low
TCGA-44-6779	1.36986	1	0.252435	0.0898919	2.54324	0.115379	1.60642	0.114425	0.0628439	0	0.135217	0.0238719	1.05725	high
TCGA-L4-A4E5	1.58356	0	0.613061	0.362797	0.737816	0.186806	1.0475	0.107398	0.0707814	0.098335	0.2343	0.0873828	0.477194	high
TCGA-53-7624	2.85753	1	0.223755	0.212478	3.41014	0.0327267	1.19908	0.367833	0.106952	0	0.0590052	0.0473979	0.973329	high
TCGA-55-6968	3.54247	1	0.561755	0.606185	0.374188	0.0816961	3.07882	0.370378	0.355981	0	0.606017	0.173858	0.193079	low
TCGA-93-A4JP	1.58356	0	0.51108	0.783981	0.499302	0.258754	2.48602	0.0950419	0.156596	0.348088	0.311017	0.261732	0.212176	low
TCGA-44-2655	3.6274	0	0.304039	0.235414	0.342729	0.0897932	2.00531	0.203543	0.0558948	0.310613	0.255948	0.0884674	0.398532	low
TCGA-50-5941	4.03836	0	0.396189	0.246895	0.846692	0.113178	0.862528	0.119724	0.0986319	0.137027	0.457087	0.131132	0.454124	high
TCGA-49-6767	1.85479	0	0.431693	0.284678	1.99157	0.054809	1.02818	0	0.191059	0	0.316221	0.0725756	0.788729	high
TCGA-55-7726	1.7863	0	0.353774	0.397025	0	0.0734991	0.947923	0.388752	0.192158	0	0.116615	0.0486621	0.343236	low
TCGA-75-6212	4.15342	1	0.347165	0.190193	0.130448	0.280737	1.07332	0.129119	0	0	0.369717	0.0303048	0.468289	high
TCGA-44-3396	3.09589	0	0.41983	0.587289	0.48513	0.0907867	1.79019	0.0873072	0.0899073	0.174869	0.300587	0.119533	0.418303	low
TCGA-50-8457	3.08219	0	0.555468	0.535587	0.417436	0.179673	0.870113	0.0619777	0.204235	0.520189	0.732397	0.0840459	0.215785	low
TCGA-49-AARE	3.36712	1	0.43592	0.316107	1.20019	0.224603	1.01937	0	0.157852	0.17544	0.15153	0.0719537	0.516428	high
TCGA-49-4487	2.34247	1	0.85345	0.229369	0	0.191361	1.29441	0.739648	0.0641412	0.0891099	0.392791	0.182735	0.17241	low
TCGA-L9-A5IP	0.158904	1	0.423817	0.15187	2.46086	0.0511692	0.942761	0.0193318	0	0	0.0579899	0.0967943	1.27088	high
TCGA-69-8253	1.16712	0	0.614929	0.0794153	0.0961212	0.0854431	1.44996	0.0832496	0.117571	0.0816694	0.110269	0.100486	0.523717	high
TCGA-L9-A7SV	1.54795	0	0.93984	0.850308	0.0722977	0.372067	2.18117	0.0178904	0.117908	0	0.136605	0.0279929	0.333247	low
TCGA-55-7728	1.92877	0	0.446916	0.454279	1.96785	0.138098	1.78781	0.0152173	0.150437	0.139332	0.481375	0.223817	0.489068	high
TCGA-50-5932	3.38356	1	0.361442	0.126844	2.18776	0.55307	1.22111	0	0.125192	0.217407	0.0777015	0.029722	0.498641	high
TCGA-69-7764	1.13425	0	0.30161	0.381878	0.552486	1.10284	0.471421	0.516478	0.0500574	0.278175	0.298259	0.104581	0.0799983	low
TCGA-44-A4SU	1.12055	1	0.829383	0.676293	0.616509	0.271951	2.36723	0.239734	0.32318	0.199549	0.570553	0.0545613	0.183851	low
TCGA-49-4506	2.73699	1	0.162923	0.164693	0.128362	0.0576516	0.535121	0.025411	0	0.0581668	0.0692962	0.0636164	0.748855	high
TCGA-78-7161	0.79726	1	0.700297	0.938128	1.22171	0.205767	2.54656	0.408129	0.0747171	0.0692018	0.148397	0.056764	0.32281	low
TCGA-62-A46P	1.6274	1	0.708542	0.291983	0.718334	0.0733246	1.79104	0.323191	0.106501	0	0.0793212	0.0707971	0.483792	high
TCGA-86-8074	0.0657534	0	1.16413	0.491854	0.626266	0.18283	0.961876	0.0495911	0.0612816	0	0.219758	0.0698352	0.515225	high
TCGA-05-5425	2.41644	0	0.237031	0.204622	2.47357	0.0689427	0.692851	0.0520932	0.0429157	0.357731	0.255707	0.0652078	0.805148	high
TCGA-91-6831	0.849315	0	0.533733	0.584807	0.133701	0.175144	1.6868	1.5219	0.926708	0	0.514271	0.082828	0.023542	low
TCGA-86-8672	0.0520548	1	0.362365	0.185286	0.544637	0.0509614	1.56845	0.134773	0.166544	0	0.523727	0.0421755	0.498512	high
TCGA-50-6594	1.0137	1	0.211789	0.643569	0.620726	0.0645345	0.680977	0.0341336	0.0562403	0.0781334	0.260632	0.0534085	0.588376	high
TCGA-93-8067	0.509589	0	0.266125	0.189534	0.799975	0.0748533	1.53584	0.0866063	0.0407706	0.0283208	0.19569	0.0735637	0.702436	high
TCGA-62-8398	1.21644	1	0.361852	0.268019	3.42907	0.0727716	0.969567	0.0349913	0.0864802	0.0400483	0.224242	0.0602256	1.21181	high
TCGA-55-8513	2.16712	0	0.57837	0.562615	1.58487	0.141848	2.72145	0.170514	0.112379	0.156126	0.297597	0.138737	0.434499	low
TCGA-83-5908	2.25753	0	0.392851	0.8728	1.59312	0.0745339	1.2711	0.179193	0.0885743	0	0.708562	0.19066	0.404348	low
TCGA-91-6836	1.14247	0	0.232166	0.220465	0.816536	0.0933813	1.39346	0.0898023	0	0	0.122446	0.0491795	0.780454	high
TCGA-55-6975	0.323288	1	0.279439	0.202918	0.802938	0.0300522	1.14514	0	0.130949	0.363849	0.151713	0.0746134	0.562065	high
TCGA-55-A491	1.71507	0	0.572867	2.75749	0.627211	0.08126	0.952741	0.0238778	0	0	0.227904	0.0373614	0.326395	low
TCGA-93-7347	1.87123	0	0.367293	0.465041	0.562868	0.111918	0.964848	0.0522315	0.0286864	0.358681	0.911593	0.174349	0.31062	low
TCGA-MP-A4T9	3.46575	1	0.848302	0.50247	0.615411	0.0767782	2.38552	0.0406096	0	0.139436	0.470658	0.158854	0.474785	high
TCGA-55-8091	1.64384	0	0.392408	0.588364	0.369913	0.0377592	1.40192	0.049929	0.0822656	0.152386	0.204236	0.0364576	0.534302	high
TCGA-05-4417	1.24658	0	0.341783	0.220235	0.596261	0.0334751	1.30827	0.147547	0	0.202645	0.29775	0.101581	0.554811	high
TCGA-97-A4M7	1.72329	0	0.509418	0.786083	0.933147	0.196457	2.30338	0.0962129	0.158525	0.220236	0.592967	0.10237	0.292367	low

## Sheet: immuneCor.result
Cell	pValue
B cells naive	0.0267375
Plasma cells	1.36e-05
T cells CD4 memory resting	0.00549169
T cells CD4 memory activated	0.0007736
Monocytes	0.0119772
Macrophages M0	1.75e-06
Macrophages M1	0.0212885
Macrophages M2	0.00903566
Dendritic cells resting	0.00479792
Mast cells resting	0.00027332
Mast cells activated	0.0250399
Neutrophils	0.0145628
